# Supplementary material for: Differential cytokine architecture in patients treated with CART19 versus CART22
Source: J Immunother Cancer. 2026 Jun 19;14(6):e015126. doi: 10.1136/jitc-2026-015126 (PMC13289296; doi:10.1136/jitc-2026-015126)
Supplement: online supplemental file 3 [file jitc-14-6-s003.xlsx]

## Sheet: SD1_IQR proteins
Protein	Intersection	IQRSev	IQRMin	IQRCART22	IQRAll
IL6	all_three	19.1718	8.01415	10.0992	13.502425
CXCL8	all_three	13.8239	5.9651	6.3157	8.1668
TNF	all_three	7.4704	2.6468	6.3947	6.2099
RNASE3	all_three	3.99125	4.5847	5.57	5.0833
COL9A1	all_three	5.8293	2.971	4.66245	4.74565
AMBN	all_three	4.5136	4.6787	2.82845	4.21905
PTN	all_three	3.503	4.4574	4.5332	4.15415
EPO	all_three	3.75445	2.3671	4.615	4.1426
MDK	all_three	3.66685	4.0294	4.32915	4.1006
SFRP1	all_three	2.98395	4.3868	3.9463	3.95375
MNDA	all_three	2.9348	2.837	4.78225	3.91215
TDGF1	all_three	3.63725	3.3264	4.02575	3.9066
IFNG	all_three	7.9235	2.0707	3.20355	3.8779
KLK4	all_three	3.032875	3.4924	3.2646	3.705625
HAO1	all_three	2.47615	2.2435	2.9794	3.62095
FGF21	all_three	4.4571	2.5601	2.99905	3.40905
AZU1	all_three	2.5398	2.9676	3.93115	3.384475
PM20D1	all_three	2.3429	3.1106	3.8712	3.35775
NCF2	all_three	2.5752	2.3972	3.82935	3.2805
GZMB	all_three	4.63945	2.3117	4.35865	3.265075
TIMP3	all_three	2.516525	2.3863	4.1347	3.24525
GH1	all_three	3.06385	3.082	3.3039	3.15765
OXT	all_three	3.012825	3.22925	2.82425	3.011275
ODAM	all_three	2.4058	3.3541	2.00625	2.999025
S100A12	all_three	2.4691	2.4189	3.22325	2.8425
STAT5B	all_three	2.883	2.8686	2.69655	2.811725
CA2	all_three	2.66295	2.3403	3.1489	2.766875
LEP	all_three	2.8829	2.6038	2.24945	2.701
SSC4D	all_three	2.3648	2.21865	2.3448	2.67025
AHSP	all_three	2.33	2.35465	2.57125	2.649025
CSF3	all_three	4.17965	2.2621	2.4021	2.61505
CEACAM8	all_three	2.0257	2.6887	3.09655	2.614425
EIF4EBP1	all_three	3.010075	2.37955	2.6648	2.611175
PPME1	all_three	2.57205	2.3833	2.56615	2.5061
IGFBP1	all_three	2.6361	2.6462	2.27635	2.48795
CA1	all_three	2.24435	2.3014	2.5877	2.47625
CNST	all_three	2.3198	2.59155	2.31475	2.4253
DNAJB1	all_three	2.8156	2.0019	2.2438	2.36785
PROK1	all_three	2.0848	2.4368	2.1959	2.32395

## Sheet: SD2_CART22vsCART22IL10
SYMBOL	ENTREZID	biotype	geneloc	protein_type	logFC	fc	P.Value	adj.P.Val	t
SOCS3	9021	protein_coding	chr17:78356778-78360077		7.31342	159.059	6.27736e-23	1.20152e-20	20.7245
EGFL7	51162	protein_coding	chr9:136658856-136672678		3.66508	12.6852	5.432e-16	1.36462e-14	13.079
MAJIN	283129	protein_coding	chr11:64937517-64972108		3.02566	8.14359	6.81263e-05	0.000198179	4.44737
GZMB	3002	protein_coding	chr14:24630954-24634267		2.95058	7.73061	2.29938e-20	1.84847e-18	17.5861
PLXNA4	91584	protein_coding	chr7:132123332-132648688		2.89998	7.46416	5.84939e-09	3.41491e-08	7.3749
RCN3	57333	protein_coding	chr19:49528003-49546962		2.86332	7.2769	1.05561e-05	3.50373e-05	5.03978
MUC1	4582	protein_coding	chr1:155185824-155192916		2.66811	6.35596	1.76963e-07	8.04642e-07	6.43024
SH3RF3	344558	protein_coding	chr2:109129205-109504634		2.64868	6.27091	5.46756e-09	3.20596e-08	7.39621
DLL3	10683	protein_coding	chr19:39498895-39508481		2.63386	6.20683	9.65454e-07	3.86038e-06	5.78473
HES7	84667	protein_coding	chr17:8120592-8124106		2.58532	6.00149	2.36239e-06	8.80038e-06	5.50712
OBSL1	23363	protein_coding	chr2:219550728-219571859		2.5705	5.94013	2.82326e-05	8.75286e-05	4.72915
CGREF1	10669	protein_coding	chr2:27098889-27119128		2.54934	5.85365	3.1199e-06	1.13849e-05	5.42063
SREBF1	6720	protein_coding	chr17:17810399-17837002		2.51188	5.70364	8.53004e-25	3.11695e-22	23.4816
BCL3	602	protein_coding	chr19:44747705-44760044		2.46949	5.53848	7.27862e-28	9.75214e-25	28.1129
FJX1	24147	protein_coding	chr11:35618460-35620865		2.42916	5.38581	0.000308656	0.00079268	3.95239
TGFBR3L	100507588	protein_coding	chr19:7914830-7919097		2.3565	5.12128	2.50051e-08	1.31163e-07	6.91884
MAPK8IP1	9479	protein_coding	chr11:45885651-45906465		2.35527	5.1169	7.2008e-09	4.1422e-08	7.30935
IFITM2	10581	protein_coding	chr11:303655-309397		2.32811	5.02147	2.24226e-32	3.60511e-28	36.8627
SLC16A14	151473	protein_coding	chr2:230034982-230068993		2.32794	5.02089	4.79954e-06	1.69449e-05	5.28644
GLB1L2	89944	protein_coding	chr11:134331874-134378341		2.32072	4.99583	6.24126e-05	0.000182948	4.53154
FOXD4L6	653404	protein_coding	chr9:41126435-41128681		2.31337	4.97044	0.0149676	0.0271644	2.54581
INSL3	3640	protein_coding	chr19:17816512-17821574		2.29021	4.89127	2.23208e-14	3.83823e-13	11.6335
PPFIA4	8497	protein_coding	chr1:203026498-203078740		2.2769	4.84635	2.34069e-06	8.73374e-06	5.54752
NPDC1	56654	protein_coding	chr9:137039463-137046179		2.24785	4.74975	7.51821e-12	7.3661e-11	10.0745
ADD2	119	protein_coding	chr2:70607618-70768225		2.23331	4.70211	3.10662e-10	2.2642e-09	8.31405
MEX3A	92312	protein_coding	chr1:156072013-156082465		2.19239	4.57062	0.00119414	0.00274238	3.4906
CD300A	11314	protein_coding	chr17:74466399-74484794		2.19018	4.56363	3.04161e-09	1.87153e-08	7.58185
SLC6A9	6536	protein_coding	chr1:43991500-44031467		2.18963	4.5619	0.000175384	0.000471465	4.13966
EPHB4	2050	protein_coding	chr7:100802565-100827523		2.18181	4.53723	1.05875e-11	1.00666e-10	9.44281
MMP11	4320	protein_coding	chr22:23768226-23784316		2.13792	4.40128	1.12675e-05	3.72219e-05	5.01929
NOXA1	10811	protein_coding	chr9:137423350-137434406		2.13062	4.37905	1.1051e-06	4.3774e-06	5.74287
DLGAP3	58512	protein_coding	chr1:34865436-34929650		2.11822	4.34159	0.000538418	0.00132123	3.76507
NME4	4833	protein_coding	chr16:396725-410367		2.09793	4.28095	4.15911e-18	1.77374e-16	15.1413
MYLK2	85366	protein_coding	chr20:31819308-31834689		2.08852	4.25311	0.00123737	0.00283517	3.47815
NLGN2	57555	protein_coding	chr17:7404874-7419860		2.0701	4.19917	1.0206e-08	5.72147e-08	7.26501
CCL25	6370	protein_coding	chr19:8052318-8062660		2.06999	4.19885	0.00139121	0.00315129	3.43698
ESPNL	339768	protein_coding	chr2:238100340-238133287		2.05857	4.16574	3.17148e-05	9.77777e-05	4.69217
B4GALT2	8704	protein_coding	chr1:43978943-43991170		2.04851	4.13678	9.92469e-15	1.87068e-13	11.9403
SLC25A10	1468	protein_coding	chr17:81712236-81721016		2.04738	4.13355	1.68465e-07	7.69264e-07	6.3255
IFITM1	8519	protein_coding	chr11:310041-315272		2.02389	4.0668	5.25702e-27	4.22612e-24	26.6813
SLC17A9	63910	protein_coding	chr20:62952707-62969585		2.0129	4.03592	3.96934e-06	1.41915e-05	5.49286
TNFRSF13C	115650	protein_coding	chr22:41922032-41926806		1.99889	3.99693	1.70504e-13	2.34706e-12	10.8831
ICAM5	7087	protein_coding	chr19:10289952-10296778		1.98879	3.96905	6.25479e-08	3.08291e-07	6.63309
ACRV1	56	protein_coding	chr11:125671522-125680874		1.97386	3.92818	0.0192173	0.0338901	2.44047
KCNJ11	3767	protein_coding	chr11:17365172-17389331		1.95691	3.88229	0.0139134	0.0254754	2.57316
SOCS1	8651	protein_coding	chr16:11254417-11256204		1.95372	3.87373	1.07825e-21	1.25624e-19	19.1608
GALNT18	374378	protein_coding	chr11:11270877-11622005		1.95337	3.87277	0.000823586	0.00195131	3.61963
GPR162	27239	protein_coding	chr12:6821624-6829972		1.94598	3.85301	0.00819916	0.0158255	2.78296
PPIAL4F	728945	protein_coding	chr1:144592868-144593652		1.93595	3.8263	6.39488e-05	0.000187042	4.4858
F12	2161	protein_coding	chr5:177402141-177409564		1.90876	3.75486	0.00209711	0.00459426	3.29112
CDR2L	30850	protein_coding	chr17:74987632-75005800		1.8929	3.71382	0.00525052	0.0105852	2.95367
ETV7	51513	protein_coding	chr6:36354091-36387800		1.8901	3.70661	0.00030527	0.000784423	3.95607
SAPCD1	401251	protein_coding	chr6:31762996-31764851		1.87718	3.67356	5.97689e-06	2.07462e-05	5.21794
PXDN	7837	protein_coding	chr2:1631887-1744852		1.87547	3.66922	0.000137116	0.000376587	4.22037
IGFBP2	3485	protein_coding	chr2:216632828-216664436		1.8705	3.6566	2.62503e-10	1.9378e-09	8.36882
ASGR1	432	protein_coding	chr17:7173431-7179564		1.86556	3.6441	0.00710919	0.0138985	2.83815
C19orf84	147646	protein_coding	chr19:51388289-51390591		1.85832	3.62586	0.00813659	0.0157179	2.78593
NME1	4830	protein_coding	chr17:51153559-51162428		1.85534	3.61836	4.22159e-23	8.93089e-21	20.9508
GSTA4	2941	protein_coding	chr6:52977948-52995304		1.85003	3.60507	3.03246e-09	1.86948e-08	7.5828
MAGED4	728239	protein_coding	chrX:52184876-52192268		1.84794	3.59985	2.28453e-07	1.02115e-06	6.2311
HPDL	84842	protein_coding	chr1:45326895-45328710		1.84693	3.59733	4.82209e-11	4.08911e-10	8.92616
STYK1	55359	protein_coding	chr12:10618923-10674318		1.8386	3.57662	2.75591e-05	8.56553e-05	4.73682
MSX1	4487	protein_coding	chr4:4859665-4863936		1.83142	3.55887	0.000997057	0.00232531	3.55348
IL32	9235	protein_coding	chr16:3065297-3082192		1.8225	3.53694	8.06309e-30	2.59277e-26	32.3638
MAGED4B	81557	protein_coding	chrX:52061827-52069248		1.80352	3.49072	2.38139e-06	8.865e-06	5.50463
LAG3	3902	protein_coding	chr12:6772512-6778455		1.79666	3.47416	5.00543e-19	2.80409e-17	16.1044
IL18RAP	8807	protein_coding	chr2:102418689-102452565		1.78986	3.45782	1.36862e-15	3.12566e-14	12.71
GNAZ	2781	protein_coding	chr22:23070519-23125032		1.78425	3.44438	0.00700264	0.0137219	2.84396
ASS1	445	protein_coding	chr9:130444961-130501274		1.78425	3.44438	0.013923	0.0254843	2.57288
SPHK1	8877	protein_coding	chr17:76376584-76387860		1.7314	3.3205	2.36553e-06	8.81004e-06	5.50671
SPR	6697	protein_coding	chr2:72887382-72892158		1.72983	3.3169	0.000682227	0.00163983	3.68433
C11orf96	387763	protein_coding	chr11:43925342-43943878		1.71172	3.2755	0.00863571	0.0165785	2.76274
G0S2	50486	protein_coding	chr1:209675412-209676390		1.70898	3.26929	0.00174953	0.0038895	3.35586
SLC2A5	6518	protein_coding	chr1:9035106-9088478		1.70459	3.25935	0.0109169	0.0204572	2.67045
NPIPB2	729978	protein_coding	chr16:11927259-11976643		1.70082	3.25085	3.66629e-14	5.99051e-13	12.2518
SMARCD3	6604	protein_coding	chr7:151238764-151277896		1.68646	3.21867	1.23747e-08	6.83711e-08	7.13909
MISP3	113230	protein_coding	chr19:14072536-14075062		1.67761	3.19898	6.5226e-09	3.77503e-08	7.34053
CA6	765	protein_coding	chr1:8945867-8975092		1.67467	3.19245	1.43305e-16	4.15895e-15	13.6231
FOXD4	2298	protein_coding	chr9:116231-118417		1.66218	3.16495	0.00276451	0.00592085	3.19128
ISYNA1	51477	protein_coding	chr19:18434388-18438167		1.66208	3.16471	1.0381e-13	1.50095e-12	11.0638
ITGAX	3687	protein_coding	chr16:31355134-31382999		1.66078	3.16188	1.92555e-11	1.76204e-10	9.77756
NPIPB3	23117	protein_coding	chr16:21402237-21448567		1.65855	3.15699	2.24263e-13	3.03255e-12	11.7065
PCDHGA11	56105	protein_coding	chr5:141421047-141512975		1.65812	3.15604	0.00993895	0.0187998	2.7076
PODXL2	50512	protein_coding	chr3:127629185-127672802		1.65767	3.15507	2.1297e-07	9.55129e-07	6.25285
OAF	220323	protein_coding	chr11:120211032-120230334		1.65221	3.14314	8.30014e-08	4.01352e-07	6.54515
GZMH	2999	protein_coding	chr14:24606480-24609699		1.65013	3.13862	2.24794e-09	1.41791e-08	7.67793
CTXN1	404217	protein_coding	chr19:7924491-7926135		1.64236	3.12177	0.0043395	0.00892091	3.02519
P4HA2	8974	protein_coding	chr5:132190147-132295315		1.63617	3.10839	5.69302e-06	1.9842e-05	5.23314
ERMN	57471	protein_coding	chr2:157318631-157327713		1.63444	3.10467	4.40171e-10	3.12316e-09	8.20287
PPM1N	147699	protein_coding	chr19:45488777-45502513		1.63307	3.10173	1.44076e-14	2.60569e-13	11.7986
ERFL	390937	protein_coding	chr19:41907704-41928449		1.63037	3.09592	6.35005e-12	6.33351e-11	9.60977
NPIPB12	440353	protein_coding	chr16:29483642-29505999		1.62793	3.09068	4.31018e-13	5.47387e-12	11.4194
PYCR1	5831	protein_coding	chr17:81932384-81942412		1.6278	3.09042	6.43583e-15	1.27433e-13	12.1061
NPIPB4	440345	protein_coding	chr16:21834569-21880827		1.62588	3.08631	4.75877e-13	5.95884e-12	11.3839
PIM2	11040	protein_coding	chrX:48913182-48919024		1.62541	3.0853	3.00272e-31	2.41388e-27	34.4667
IMPA2	3613	protein_coding	chr18:11981025-12030877		1.62266	3.07942	3.15515e-09	1.93473e-08	7.57022
NUDT8	254552	protein_coding	chr11:67627938-67629937		1.62199	3.07799	3.08262e-07	1.34315e-06	6.1383
NPAS1	4861	protein_coding	chr19:47019837-47045775		1.60926	3.05096	0.01533	0.0277563	2.53371
PPIAL4E	730262	protein_coding	chr1:144372875-144373659		1.60671	3.04556	0.000630351	0.00152747	3.71729
SPARC	6678	protein_coding	chr5:151661096-151686975		1.5947	3.02031	0.019171	0.0338159	2.44147
MACROD1	28992	protein_coding	chr11:63998558-64166113		1.59299	3.01673	3.18623e-11	2.79866e-10	9.06432
NKG7	4818	protein_coding	chr19:51371606-51372701		1.5906	3.01174	1.12749e-20	9.69404e-19	17.9434
ATP1A3	478	protein_coding	chr19:41966582-41997497		1.58802	3.00637	5.16097e-10	3.61883e-09	8.14962
SLC46A1	113235	protein_coding	chr17:28394642-28407197		1.5872	3.00466	0.000387026	0.000975176	3.8766
MATK	4145	protein_coding	chr19:3777970-3802129		1.5757	2.98079	9.02402e-20	6.09614e-18	16.9162
NPIPB5	100132247	protein_coding	chr16:22479121-22536521		1.574	2.97728	6.52104e-12	6.47993e-11	10.3496
CST3	1471	protein_coding	chr20:23626706-23638473		1.57007	2.96919	0.000798698	0.0018965	3.6302
HFE	3077	protein_coding	chr6:26087281-26098343		1.56793	2.96479	0.000656636	0.00158567	3.69742
P3H3	10536	protein_coding	chr12:6828407-6839847		1.56549	2.95977	0.00527842	0.0106336	2.95167
PAQR7	164091	protein_coding	chr1:25861484-25875708		1.55939	2.9473	5.25994e-09	3.08985e-08	7.40843
ADAMTS17	170691	protein_coding	chr15:99971437-100342005		1.55816	2.94477	0.000989109	0.00230878	3.55626
FAM86B2	653333	protein_coding	chr8:12425614-12436343		1.55723	2.94288	2.00559e-05	6.37522e-05	4.83754
LILRA2	11027	protein_coding	chr19:54572920-54590287		1.55607	2.94051	0.00573904	0.0114638	2.92
FUOM	282969	protein_coding	chr10:133355158-133358025		1.55494	2.93821	6.06417e-13	7.44272e-12	10.428
SOX13	9580	protein_coding	chr1:204073115-204127743		1.55452	2.93736	1.04561e-06	4.16432e-06	5.76002
SBNO2	22904	protein_coding	chr19:1107637-1174268		1.55452	2.93735	6.49907e-19	3.50644e-17	16.8001
HBEGF	1839	protein_coding	chr5:140332843-140346603		1.55083	2.92986	1.93827e-06	7.33603e-06	5.56858
SH3BP4	23677	protein_coding	chr2:234952017-235055714		1.54991	2.92798	0.0102828	0.0193931	2.69417
EMP1	2012	protein_coding	chr12:13196723-13219941		1.54991	2.92798	0.0114509	0.0213507	2.65144
ARHGEF17	9828	protein_coding	chr11:73308276-73369388		1.54991	2.92798	0.0181163	0.0322205	2.46499
F13A1	2162	protein_coding	chr6:6144084-6321013		1.54991	2.92798	0.0206919	0.0361495	2.40954
CD19	930	protein_coding	chr16:28931965-28939342		1.54991	2.92798	0.0245154	0.0421155	2.33778
PDE8B	8622	protein_coding	chr5:77210449-77428256		1.54364	2.91529	0.00845412	0.016261	2.77103
MZB1	51237	protein_coding	chr5:139387467-139390081		1.54303	2.91406	7.6798e-10	5.23604e-09	8.04764
NPIPB9	100507607	protein_coding	chr16:28751787-28772807		1.53939	2.90671	4.40868e-12	4.57013e-11	9.95247
CAMKK1	84254	protein_coding	chr17:3860315-3894891		1.53723	2.90236	1.0126e-11	9.68506e-11	9.45066
SCNN1D	6339	protein_coding	chr1:1280436-1292029		1.53347	2.8948	1.16984e-07	5.4996e-07	6.51211
NPIPB6	728741	protein_coding	chr16:28342555-28363508		1.5292	2.88625	1.25676e-11	1.18234e-10	9.62464
NPIPB11	728888	protein_coding	chr16:29381354-29404029		1.52645	2.88077	3.31817e-12	3.50063e-11	10.554
NPIPB15	440348	protein_coding	chr16:74377878-74392080		1.52545	2.87877	2.40832e-08	1.26942e-07	7.01085
GLI1	2735	protein_coding	chr12:57459785-57472268		1.52374	2.87535	8.75165e-06	2.94617e-05	5.09859
SLC16A6	9120	protein_coding	chr17:68267026-68291267		1.5222	2.87229	3.822e-09	2.30495e-08	7.50944
PDGFRB	5159	protein_coding	chr5:150113839-150155872		1.51843	2.86479	2.15603e-07	9.66128e-07	6.24904
NRARP	441478	protein_coding	chr9:137299631-137302271		1.51373	2.85548	0.000100525	0.000283501	4.32152
CITED4	163732	protein_coding	chr1:40861054-40862363		1.513	2.85402	1.51354e-06	5.83287e-06	5.64534
CHCHD10	400916	protein_coding	chr22:23765834-23767972		1.49627	2.82112	5.03884e-23	1.0255e-20	20.8496
NPIPB8	728734	protein_coding	chr16:28637654-28658744		1.49417	2.81703	6.40683e-11	5.32622e-10	9.07531
VWCE	220001	protein_coding	chr11:61258286-61295316		1.49249	2.81374	0.000203333	0.000539352	4.09094
RAB3A	5864	protein_coding	chr19:18196784-18204042		1.49007	2.80903	1.19006e-10	9.43477e-10	8.62756
CORO6	84940	protein_coding	chr17:29614756-29622912		1.48841	2.80579	0.000488094	0.00120528	3.80273
MMP17	4326	protein_coding	chr12:131828393-131851783		1.48347	2.79621	0.0166434	0.0298818	2.50002
GPD1	2819	protein_coding	chr12:50103982-50111313		1.47874	2.78705	0.00976665	0.0184978	2.71449
FAM89A	375061	protein_coding	chr1:231018958-231040254		1.47425	2.77839	1.21381e-10	9.59941e-10	8.62106
DLL1	28514	protein_coding	chr6:170282206-170306565		1.46895	2.7682	8.77915e-05	0.000250046	4.36544
NOL3	8996	protein_coding	chr16:67170154-67175735		1.46405	2.75881	1.36699e-07	6.3488e-07	6.43441
SCARF1	8578	protein_coding	chr17:1633858-1645744		1.45593	2.74333	2.51003e-06	9.30513e-06	5.48828
TMEM225B	100289187	protein_coding	chr7:99598267-99611045		1.45282	2.73742	2.13426e-06	8.02118e-06	5.53867
CCDC9B	388115	protein_coding	chr15:40331452-40340967		1.45273	2.73725	2.23689e-06	8.3639e-06	5.52408
APBB2	323	protein_coding	chr4:40810027-41216714		1.4476	2.72754	0.0286365	0.0484548	2.27094
CD248	57124	protein_coding	chr11:66314494-66317044		1.4464	2.72527	1.10107e-22	1.80644e-20	20.4074
OVGP1	5016	protein_coding	chr1:111414319-111427735		1.44509	2.72279	3.80213e-10	2.73637e-09	8.24849
TYRO3	7301	protein_coding	chr15:41557675-41583589		1.44364	2.72006	0.028849	0.0487711	2.26773
CCDC78	124093	protein_coding	chr16:722582-726954		1.43966	2.71257	3.4317e-07	1.4824e-06	6.19144
IL13	3596	protein_coding	chr5:132656263-132661110		1.43861	2.71059	0.0146638	0.0266793	2.55183
C7orf50	84310	protein_coding	chr7:996986-1138260		1.43575	2.70522	6.55819e-18	2.66269e-16	14.9397
STC2	8614	protein_coding	chr5:173314723-173328447		1.43227	2.69872	1.56483e-09	1.01367e-08	7.79341
APOO	79135	protein_coding	chrX:23833353-23907938		1.42875	2.69214	2.04245e-08	1.08989e-07	6.9821
C9orf116	138162	protein_coding	chr9:135495181-135501734		1.42476	2.6847	0.00958829	0.0182072	2.72174
C2orf16	84226	protein_coding	chr2:27537386-27582721		1.42207	2.6797	0.00407176	0.00842437	3.0489
ACY3	91703	protein_coding	chr11:67642555-67650730		1.42014	2.67612	0.0152653	0.0276579	2.53544
DECR2	26063	protein_coding	chr16:401858-412487		1.41863	2.67332	2.15533e-09	1.3643e-08	7.69133
VMP1	81671	protein_coding	chr17:59707192-59842255		1.41817	2.67247	2.64793e-23	6.08192e-21	21.2195
PRSS21	10942	protein_coding	chr16:2817180-2826304		1.41687	2.67005	2.15868e-09	1.36589e-08	7.69083
CBS	875	protein_coding	chr21:43053191-43076943		1.41514	2.66686	0.00499565	0.0101286	2.97321
NEFH	4744	protein_coding	chr22:29480218-29491390		1.41183	2.66074	1.19898e-11	1.13195e-10	9.39333
KANTR		protein_coding	chrX:53094145-53170914		1.40972	2.65686	3.14903e-13	4.13645e-12	10.6619
ANTKMT	65990	protein_coding	chr16:720581-722590		1.40972	2.65685	2.17653e-11	1.97373e-10	9.19207
ME3	10873	protein_coding	chr11:86441108-86672636		1.40811	2.65389	1.23737e-06	4.85752e-06	5.70782
GZMM	3004	protein_coding	chr19:544034-549924		1.40511	2.64838	1.0123e-17	3.83864e-16	14.7493
LY96	23643	protein_coding	chr8:73991392-74029079		1.40264	2.64384	4.05201e-07	1.72487e-06	6.05362
TNS4	84951	protein_coding	chr17:40475828-40501623		1.39876	2.63675	4.67915e-07	1.97096e-06	6.00907
CMTM8	152189	protein_coding	chr3:32238679-32370321		1.39195	2.62433	3.89953e-14	6.31386e-13	11.4249
MAP3K6	9064	protein_coding	chr1:27354067-27366961		1.39185	2.62415	8.08507e-08	3.91541e-07	6.55331
CPXM1	56265	protein_coding	chr20:2794074-2800627		1.39127	2.62309	0.00702971	0.0137699	2.84766
TRIM47	91107	protein_coding	chr17:75874164-75878581		1.39079	2.62223	8.83435e-15	1.68692e-13	11.9847
MAST1	22983	protein_coding	chr19:12833951-12874952		1.39051	2.62171	8.32069e-05	0.000238085	4.38281
GZMA	3001	protein_coding	chr5:55102646-55110252		1.38982	2.62046	7.10197e-18	2.81414e-16	14.9047
EPS8L1	54869	protein_coding	chr19:55072020-55087923		1.38743	2.61613	9.22079e-08	4.41489e-07	6.51248
TSPAN4	7106	protein_coding	chr11:842812-867116		1.38595	2.61344	3.90097e-07	1.66586e-06	6.06539
PGGHG	80162	protein_coding	chr11:289126-296107		1.37377	2.59148	1.38134e-06	5.37497e-06	5.88953
NXN	64359	protein_coding	chr17:799310-979776		1.36959	2.58396	0.00327762	0.00689218	3.12905
CCER2	643669	protein_coding	chr19:38908980-38912186		1.3685	2.58202	0.00104015	0.00241704	3.53877
LENG9	94059	protein_coding	chr19:54461732-54463778		1.36539	2.57645	1.79808e-11	1.64914e-10	9.25636
MAPK12	6300	protein_coding	chr22:50245450-50261716		1.36402	2.57401	0.000553519	0.00135539	3.79908
FAM53A	152877	protein_coding	chr4:1617915-1684261		1.3637	2.57345	0.000402531	0.00101139	3.86339
IL3RA	3563	protein_coding	chrX:1336616-1382689		1.36168	2.56985	4.74063e-10	3.35179e-09	8.33183
HSPE1	3336	protein_coding	chr2:197500140-197503449		1.36123	2.56903	4.76755e-20	3.53238e-18	17.2264
SELENOM	140606	protein_coding	chr22:31104772-31120069		1.35909	2.56524	1.33699e-08	7.33655e-08	7.11482
LGALS4	3960	protein_coding	chr19:38801671-38812945		1.35889	2.56487	0.00076371	0.00181883	3.64562
PRR22	163154	protein_coding	chr19:5782960-5784746		1.35479	2.55761	6.43369e-05	0.000188143	4.46581
GNRH1	2796	protein_coding	chr8:25419258-25424654		1.35466	2.55737	1.01986e-06	4.06379e-06	5.76774
PPIAL4A	653505	protein_coding	chr1:120889746-120890405		1.35441	2.55692	0.000912331	0.00214388	3.6059
CADM4	199731	protein_coding	chr19:43622368-43639850		1.35351	2.55532	0.000387152	0.000975342	3.87649
SLC5A5	6528	protein_coding	chr19:17871945-17895174		1.35247	2.55349	9.0079e-06	3.02244e-05	5.08954
METAP1D	254042	protein_coding	chr2:171999943-172082430		1.35198	2.55263	2.60569e-10	1.92706e-09	8.37123
ZNF763	284390	protein_coding	chr19:11965037-11980617		1.34915	2.54761	1.42122e-06	5.5141e-06	5.66487
NPIPB13	613037	protein_coding	chr16:30222937-30254510		1.3483	2.54612	3.84126e-10	2.75823e-09	8.74673
FSTL3	10272	protein_coding	chr19:676392-683392		1.34652	2.54299	5.14342e-07	2.15242e-06	5.97977
ST6GALNAC1	55808	protein_coding	chr17:76624761-76643786		1.34613	2.54229	0.000165867	0.000447601	4.15799
MELTF	4241	protein_coding	chr3:196988621-197029817		1.34365	2.53793	8.69969e-05	0.000247959	4.36839
ASIC3	9311	protein_coding	chr7:151048292-151052756		1.34332	2.53734	2.72962e-07	1.20073e-06	6.18265
TCF7L1	83439	protein_coding	chr2:85133392-85310387		1.34259	2.53607	1.11409e-05	3.6849e-05	5.02284
SLC39A4	55630	protein_coding	chr8:144409742-144416844		1.33898	2.52972	2.64086e-12	2.83065e-11	9.91193
HSF4	3299	protein_coding	chr16:67164681-67169945		1.33244	2.51828	1.14634e-07	5.39863e-07	6.65221
SMKR1	100287482	protein_coding	chr7:129502531-129512918		1.32916	2.51257	0.000797301	0.0018935	3.63081
CST7	8530	protein_coding	chr20:24949269-24959928		1.32589	2.50688	7.433e-21	6.67642e-19	18.1548
AGAP6	414189	protein_coding	chr10:49982190-50011654		1.31908	2.49508	8.27071e-07	3.3428e-06	5.85091
MFSD2B	388931	protein_coding	chr2:24010081-24063321		1.31592	2.48961	0.0001587	0.00043024	4.17249
ABCA1	19	protein_coding	chr9:104781006-104928155		1.31572	2.48926	0.00910673	0.0173707	2.74197
ITIH3	3699	protein_coding	chr3:52794768-52809009		1.31471	2.48753	0.00731483	0.0142728	2.82716
ZNRF1	84937	protein_coding	chr16:74999024-75110994		1.31266	2.484	5.4438e-20	3.96042e-18	17.1615
MCAM	4162	protein_coding	chr11:119308529-119321521		1.31226	2.48331	3.59448e-06	1.29677e-05	5.37655
PTCH2	8643	protein_coding	chr1:44819844-44843253		1.31145	2.48191	1.57231e-08	8.54617e-08	7.064
GSTM1	2944	protein_coding	chr1:109687814-109709039		1.30921	2.47805	8.60511e-06	2.90292e-05	5.10388
BEX3	27018	protein_coding	chrX:103376395-103378164		1.30821	2.47634	2.26428e-19	1.37898e-17	16.4766
SIX5	147912	protein_coding	chr19:45764785-45769252		1.30519	2.47117	3.24178e-05	9.98112e-05	4.68519
METTL1	4234	protein_coding	chr12:57768471-57772119		1.30501	2.47086	3.28477e-10	2.38755e-09	8.29594
POU3F3	5455	protein_coding	chr2:104853287-104858574		1.30425	2.46956	0.0124121	0.0229539	2.6192
SRPX2	27286	protein_coding	chrX:100644195-100675788		1.30425	2.46956	0.025908	0.0442384	2.31414
DENND5B	160518	protein_coding	chr12:31382226-31591136		1.30425	2.46956	0.0260518	0.0444651	2.31176
CXCL10	3627	protein_coding	chr4:76021118-76023497		1.30374	2.46869	0.0185456	0.0328931	2.45527
EPS8L2	64787	protein_coding	chr11:694438-727727		1.30319	2.46774	1.33115e-17	4.94279e-16	14.6301
SCX	642658	protein_coding	chr8:144266453-144268481		1.30045	2.46306	2.32905e-05	7.32235e-05	4.7902
PIGZ	80235	protein_coding	chr3:196946356-196969060		1.29988	2.46208	0.000145982	0.000398421	4.19987
APBA2	321	protein_coding	chr15:28884483-29118315		1.29505	2.45385	3.37386e-20	2.59545e-18	17.3962
PTP4A3	11156	protein_coding	chr8:141391995-141432454		1.29375	2.45165	1.02205e-15	2.40242e-14	12.8259
KIFC2	90990	protein_coding	chr8:144466043-144474202		1.29047	2.44607	2.6742e-07	1.17829e-06	6.41704
JAK3	3718	protein_coding	chr19:17824780-17848071		1.28781	2.44157	5.48307e-14	8.44415e-13	12.0786
AIM2	9447	protein_coding	chr1:159062484-159147096		1.28755	2.44113	1.18523e-10	9.40112e-10	8.62889
FTCDNL1	348751	protein_coding	chr2:199760544-199851192		1.28395	2.43505	0.000664702	0.00160274	3.69324
SOX7	83595	protein_coding	chr8:10723768-10730511		1.28268	2.43291	0.00485493	0.00987946	2.98317
PDIA5	10954	protein_coding	chr3:123067025-123225227		1.28004	2.42845	5.16845e-14	8.05216e-13	11.3204
BATF3	55509	protein_coding	chr1:212686417-212699840		1.27907	2.42682	7.1233e-09	4.10139e-08	7.31276
HAPLN3	145864	protein_coding	chr15:88877294-88895597		1.27704	2.42341	1.48956e-14	2.68188e-13	12.1223
PSD	5662	protein_coding	chr10:102402617-102421539		1.27541	2.42067	6.74632e-15	1.32439e-13	12.088
THSD1	55901	protein_coding	chr13:52377167-52416373		1.27283	2.41635	6.01182e-05	0.00017677	4.48763
TTC34	100287898	protein_coding	chr1:2635976-2801717		1.26493	2.40315	0.0022419	0.00487888	3.26712
GAS8	2622	protein_coding	chr16:90019629-90044975		1.25866	2.39273	7.61543e-05	0.000219114	4.41143
MRPL12	6182	protein_coding	chr17:81703367-81707517		1.25745	2.39073	8.94244e-13	1.06187e-11	10.2906
SNX32	254122	protein_coding	chr11:65833834-65856896		1.25398	2.38498	1.84957e-09	1.1824e-08	7.74006
NOP16	51491	protein_coding	chr5:176383938-176388927		1.25137	2.38068	5.97946e-20	4.26819e-18	17.1158
TNK1	8711	protein_coding	chr17:7380534-7389774		1.24961	2.37776	2.67048e-07	1.17697e-06	6.18275
SPAG4	6676	protein_coding	chr20:35615829-35621094		1.24955	2.37766	0.000113576	0.0003178	4.28183
DLEC1	9940	protein_coding	chr3:38039205-38124025		1.24578	2.37147	0.000175461	0.000471592	4.15636
HINT2	84681	protein_coding	chr9:35812960-35815354		1.24384	2.36828	7.65177e-07	3.11141e-06	5.85676
COQ3	51805	protein_coding	chr6:99369401-99394195		1.24376	2.36816	1.15432e-08	6.39972e-08	7.16093
GPR171	29909	protein_coding	chr3:151197832-151203216		1.24306	2.36699	2.09437e-14	3.62468e-13	12.0079
PGAM4	441531	protein_coding	chrX:77967949-77969638		1.24254	2.36615	1.44156e-10	1.12411e-09	8.72485
PPFIA3	8541	protein_coding	chr19:49119544-49151026		1.24081	2.36332	7.23232e-08	3.52878e-07	6.58794
PAQR6	79957	protein_coding	chr1:156243320-156248117		1.23998	2.36195	6.69632e-06	2.30706e-05	5.23314
PAFAH1B3	5050	protein_coding	chr19:42297033-42303546		1.23909	2.3605	1.84829e-16	5.24106e-15	13.5181
CENATAC	338657	protein_coding	chr11:118998138-119015793		1.23495	2.35374	2.83116e-11	2.51072e-10	9.36605
SLC15A3	51296	protein_coding	chr11:60937060-60952653		1.23086	2.34707	0.0154418	0.0279399	2.53074
CTSW	1521	protein_coding	chr11:65879809-65883741		1.22672	2.34034	4.00884e-21	3.88278e-19	18.4718
ZFP36	7538	protein_coding	chr19:39406847-39409412		1.22449	2.33673	2.96512e-26	2.12584e-23	25.4827
NSMF	26012	protein_coding	chr9:137447570-137459334		1.22424	2.33632	1.19658e-11	1.13035e-10	9.61858
ACY1	95	protein_coding	chr3:51983340-51989197		1.22418	2.33623	0.000668226	0.00160931	3.69143
PIM3	415116	protein_coding	chr22:49960768-49964072		1.22414	2.33617	8.03094e-20	5.47125e-18	16.9726
TBX6	6911	protein_coding	chr16:30085793-30091924		1.22389	2.33575	1.30188e-07	6.08122e-07	6.40543
BANF1	8815	protein_coding	chr11:66002228-66004149		1.2222	2.33302	4.38681e-24	1.17552e-21	22.2827
ETV2	2116	protein_coding	chr19:35641745-35644871		1.21725	2.32504	0.00170005	0.00378473	3.36607
GADD45A	1647	protein_coding	chr1:67685201-67688334		1.21621	2.32336	5.53211e-12	5.60462e-11	9.65699
FBXO44	93611	protein_coding	chr1:11654375-11663327		1.21357	2.31911	3.53964e-14	5.81311e-13	11.5363
UCN	7349	protein_coding	chr2:27307400-27308445		1.21073	2.31454	3.42539e-05	0.000104982	4.66764
VASN	114990	protein_coding	chr16:4371848-4383538		1.20805	2.31025	0.000776959	0.00184874	3.6397
CXCR6	10663	protein_coding	chr3:45940933-45948351		1.20755	2.30945	1.91701e-16	5.38243e-15	13.503
FAAH2	158584	protein_coding	chrX:57286706-57489193		1.20705	2.30865	6.39656e-07	2.62491e-06	5.91225
TNS2	23371	protein_coding	chr12:53046969-53064379		1.2051	2.30554	0.0120227	0.0223089	2.63197
IL17D	53342	protein_coding	chr13:20702127-20723098		1.20395	2.30369	0.0017177	0.00382192	3.36239
GNLY	10578	protein_coding	chr2:85685175-85698852		1.20297	2.30213	5.47357e-09	3.20831e-08	7.39586
HAGHL	84264	protein_coding	chr16:726936-735525		1.20079	2.29866	3.2957e-11	2.8845e-10	9.14411
IPO4	79711	protein_coding	chr14:24180219-24188869		1.20042	2.29806	0.000256415	0.000667201	4.01414
PSME2	5721	protein_coding	chr14:24143362-24147570		1.1996	2.29676	4.44858e-27	3.76444e-24	26.7996
SLC29A1	2030	protein_coding	chr6:44219553-44234142		1.19885	2.29557	1.28857e-09	8.44931e-09	7.85549
PHLDA3	23612	protein_coding	chr1:201464278-201469237		1.19732	2.29313	1.40799e-09	9.18738e-09	7.82715
CCL3	6348	protein_coding	chr17:36088256-36090169		1.19538	2.29005	0.0153123	0.0277273	2.53419
LIMS3	96626	protein_coding	chr2:109898428-109924868		1.19294	2.28618	4.64896e-05	0.000139218	4.57011
CSRP2	1466	protein_coding	chr12:76858709-76879023		1.1928	2.28597	0.0290815	0.0491251	2.26425
TMEM121	80757	protein_coding	chr14:105526583-105530202		1.19118	2.2834	3.23307e-09	1.97722e-08	7.56248
ROBO3	64221	protein_coding	chr11:124865432-124881471		1.19112	2.2833	2.61659e-10	1.93334e-09	8.36987
PLEKHN1	84069	protein_coding	chr1:966482-975865		1.18969	2.28104	0.000576699	0.00140805	3.74368
HHLA2	11148	protein_coding	chr3:108296490-108378285		1.18824	2.27874	2.64181e-05	8.2348e-05	4.75024
TCEAL3	85012	protein_coding	chrX:103607451-103629690		1.18726	2.2772	1.07327e-07	5.07677e-07	6.46534
CCDC81	60494	protein_coding	chr11:86374736-86423109		1.18497	2.27358	0.0226655	0.0391845	2.37114
NPIPB7		protein_coding	chr16:28456372-28471175		1.18424	2.27244	0.000956851	0.00223999	3.57529
DGAT2	84649	protein_coding	chr11:75759512-75801535		1.18304	2.27055	3.39017e-05	0.000103982	4.67094
OSM	5008	protein_coding	chr22:30262829-30266851		1.18141	2.26798	0.00410145	0.00847706	3.0462
ZDHHC11	79844	protein_coding	chr5:795606-850986		1.1802	2.26609	0.00117258	0.00269748	3.53445
PLXNB2	23654	protein_coding	chr22:50274979-50307646		1.17971	2.26531	1.72879e-13	2.37771e-12	10.9651
SSBP4	170463	protein_coding	chr19:18418864-18434562		1.17964	2.2652	8.50103e-19	4.40902e-17	15.8594
IMPDH1	3614	protein_coding	chr7:128392277-128410252		1.17961	2.26515	3.02958e-23	6.67254e-21	21.1417
GALK1	2584	protein_coding	chr17:75751594-75765236		1.17957	2.2651	3.37495e-18	1.45867e-16	15.2344
HSD17B8	7923	protein_coding	chr6:33204655-33206831		1.17927	2.26462	3.899e-15	8.12023e-14	12.2997
SOBP	55084	protein_coding	chr6:107490106-107661306		1.1741	2.25652	0.00215154	0.00470137	3.28192
HSBP1L1	440498	protein_coding	chr18:79964582-79970822		1.16854	2.24784	1.96379e-11	1.79601e-10	9.22667
KLHL29	114818	protein_coding	chr2:23385179-23708611		1.16731	2.24592	0.00047128	0.00116717	3.8102
LIMS4	100288695	protein_coding	chr2:110446640-110473075		1.16488	2.24214	3.66791e-05	0.000111797	4.64584
SLC9A3R2	9351	protein_coding	chr16:2025356-2039026		1.16477	2.24198	6.28833e-05	0.000184126	4.47316
TMEM256	254863	protein_coding	chr17:7402975-7404097		1.16221	2.238	3.95396e-12	4.11734e-11	9.77243
GBGT1	26301	protein_coding	chr9:133152948-133163933		1.16022	2.23492	0.000176358	0.000473448	4.13784
PRR7	80758	protein_coding	chr5:177446445-177456286		1.1586	2.2324	1.00182e-08	5.61814e-08	7.20544
RILP	83547	protein_coding	chr17:1646145-1649866		1.1556	2.22777	1.75842e-06	6.70108e-06	5.59881
RRS1	23212	protein_coding	chr8:66429014-66430733		1.15235	2.22276	6.77115e-18	2.72166e-16	14.9257
FKBP11	51303	protein_coding	chr12:48921518-48926474		1.1522	2.22252	9.58957e-18	3.67974e-16	14.773
GOLGA6L9	440295	protein_coding	chr15:82430018-82439153		1.15122	2.22102	2.92013e-08	1.51207e-07	7.0173
CILP2	148113	protein_coding	chr19:19538248-19546659		1.15014	2.21936	0.0131959	0.0242694	2.59456
BIK	638	protein_coding	chr22:43110750-43129712		1.14958	2.21849	0.000365066	0.000924337	3.89622
TMEM238	388564	protein_coding	chr19:55379244-55384292		1.14837	2.21663	9.51203e-07	3.80623e-06	5.78934
CHD4	1108	protein_coding	chr12:6570082-6614524		1.14753	2.21534	4.48803e-21	4.26973e-19	18.4135
GNA11	2767	protein_coding	chr19:3094362-3123999		1.14737	2.2151	4.91954e-05	0.00014691	4.55199
NR2F6	2063	protein_coding	chr19:17231883-17245919		1.14694	2.21444	1.55405e-11	1.44178e-10	9.30557
PFDN6	10471	protein_coding	chr6:33289302-33298401		1.14415	2.21016	4.0347e-22	5.77987e-20	19.69
ZFP69	339559	protein_coding	chr1:40477290-40496343		1.13946	2.20299	1.02529e-08	5.74576e-08	7.19816
PDCD2L	84306	protein_coding	chr19:34404399-34426168		1.13809	2.20089	1.13157e-09	7.51172e-09	7.89709
EXOSC4	54512	protein_coding	chr8:144078648-144080648		1.13739	2.19983	0.000434163	0.00108376	3.83791
PYCR3	65263	protein_coding	chr8:143603210-143609773		1.13418	2.19493	9.87269e-07	3.9427e-06	5.77781
NDUFAF8	284184	protein_coding	chr17:81239305-81241310		1.13409	2.19479	2.3192e-16	6.38494e-15	13.4249
ZFYVE28	57732	protein_coding	chr4:2269582-2418651		1.13378	2.19433	1.52352e-12	1.72258e-11	10.1035
MSANTD1	345222	protein_coding	chr4:3244369-3271738		1.13181	2.19134	0.0132229	0.0243083	2.59373
TMPRSS13	84000	protein_coding	chr11:117900641-117929459		1.13174	2.19123	2.94621e-07	1.28914e-06	6.15232
GLB1L3	112937	protein_coding	chr11:134274245-134319564		1.13072	2.18968	2.30097e-10	1.71952e-09	8.41175
NDST1	3340	protein_coding	chr5:150485818-150558211		1.12912	2.18725	0.00587952	0.0117153	2.91081
RELL2	285613	protein_coding	chr5:141636950-141641064		1.12569	2.18205	3.17905e-09	1.94864e-08	7.74553
SLC22A17	51310	protein_coding	chr14:23346306-23352912		1.12391	2.17937	3.57108e-07	1.53724e-06	6.09275
FN3K	64122	protein_coding	chr17:82735615-82751196		1.12367	2.17901	6.32692e-05	0.000185189	4.47189
ABHD14A	25864	protein_coding	chr3:51971426-51981199		1.12274	2.1776	5.1423e-12	5.24606e-11	9.68206
CPA5	93979	protein_coding	chr7:130344816-130368730		1.12202	2.17651	2.1546e-17	7.59687e-16	14.4221
ID2	3398	protein_coding	chr2:8678845-8684461		1.11976	2.17311	1.77763e-18	8.33259e-17	15.5228
AFMID	125061	protein_coding	chr17:78187317-78207701		1.11865	2.17144	2.96394e-11	2.61837e-10	9.08851
WWTR1	25937	protein_coding	chr3:149517235-149736714		1.1185	2.17121	0.000705227	0.00168981	3.67297
PPDPF	79144	protein_coding	chr20:63520765-63522206		1.11798	2.17042	7.2878e-23	1.36248e-20	20.6398
PACSIN3	29763	protein_coding	chr11:47177522-47186443		1.11699	2.16894	0.00216344	0.00472286	3.27993
GPR19	2842	protein_coding	chr12:12660890-12696207		1.11463	2.16539	2.06253e-09	1.30957e-08	7.70534
HSF2BP	11077	protein_coding	chr21:43529186-43659488		1.11409	2.16459	0.023458	0.0404545	2.35656
FAH	2184	protein_coding	chr15:80152490-80186946		1.11336	2.16348	2.52146e-16	6.88285e-15	13.3906
VEGFA	7422	protein_coding	chr6:43770184-43786487		1.11143	2.1606	1.6044e-09	1.0368e-08	7.78543
PTMS	5763	protein_coding	chr12:6765516-6770952		1.11093	2.15985	1.36379e-17	5.02914e-16	14.6196
ISL2	64843	protein_coding	chr15:76336773-76342475		1.10722	2.1543	0.00872343	0.0167269	2.7588
DBN1	1627	protein_coding	chr5:177456608-177474401		1.10714	2.15418	1.37918e-21	1.51879e-19	19.0301
TSPAN32	10077	protein_coding	chr11:2301997-2318204		1.10708	2.1541	7.05397e-08	3.44827e-07	6.74518
MT1X	4501	protein_coding	chr16:56682470-56684196		1.10693	2.15387	4.3097e-11	3.68964e-10	8.96354
GIPR	2696	protein_coding	chr19:45668221-45683722		1.10464	2.15045	1.33317e-08	7.3181e-08	7.19349
LTA	4049	protein_coding	chr6:31572054-31574324		1.1042	2.1498	1.51666e-15	3.42965e-14	12.6693
FOXP3	50943	protein_coding	chrX:49250438-49270477		1.1041	2.14965	3.57402e-10	2.57913e-09	8.26855
TTC7B	145567	protein_coding	chr14:90524564-90816479		1.10163	2.14597	0.0142784	0.0260281	2.56265
CHCHD6	84303	protein_coding	chr3:126704240-126960420		1.10083	2.14478	4.52468e-07	1.9104e-06	6.01946
PRDX4	10549	protein_coding	chrX:23664262-23686397		1.09992	2.14343	7.0666e-11	5.8361e-10	8.79941
DUSP5	1847	protein_coding	chr10:110497907-110511533		1.09946	2.14274	0.000794758	0.00188853	3.63191
FBXL8	55336	protein_coding	chr16:67159932-67164570		1.09927	2.14246	1.21007e-08	6.69496e-08	7.1787
RAC3	5881	protein_coding	chr17:82031678-82034204		1.09877	2.14172	4.07706e-05	0.000123378	4.61208
NDUFA3	4696	protein_coding	chr19:54102728-54109257		1.09875	2.14169	2.33525e-21	2.36139e-19	18.7529
FAM89B	23625	protein_coding	chr11:65572349-65574198		1.0983	2.14102	3.95536e-11	3.40805e-10	8.99213
TRIM74	378108	protein_coding	chr7:72959485-72969466		1.09812	2.14075	8.53325e-08	4.1151e-07	6.70706
METRN	79006	protein_coding	chr16:715118-719655		1.09718	2.13936	9.17659e-09	5.19512e-08	7.23303
ZNF485	220992	protein_coding	chr10:43606419-43617904		1.09707	2.1392	1.33221e-07	6.20846e-07	6.39828
EMILIN2	84034	protein_coding	chr18:2847006-2916003		1.09641	2.13822	8.2433e-13	9.85396e-12	10.3193
SAPCD2	89958	protein_coding	chr9:137062127-137070557		1.09528	2.13654	2.22539e-06	8.33641e-06	5.52568
GPRASP1	9737	protein_coding	chrX:102651092-102659083		1.09497	2.13608	7.03562e-10	4.82177e-09	8.04969
EGLN3	112399	protein_coding	chr14:33924227-34462774		1.09426	2.13503	2.02103e-06	7.62235e-06	5.5556
CSF1	1435	protein_coding	chr1:109910242-109930992		1.09242	2.13231	8.78714e-12	8.48469e-11	9.4989
ITGB1BP2	26548	protein_coding	chrX:71301750-71305371		1.09197	2.13166	0.023947	0.0412271	2.34845
LRRC56	115399	protein_coding	chr11:537527-554912		1.09177	2.13135	1.64563e-06	6.30565e-06	5.61938
BCL7A	605	protein_coding	chr12:122019422-122062044		1.09145	2.13088	9.78318e-11	7.87652e-10	8.69202
RPS6KL1	83694	protein_coding	chr14:74903951-74923302		1.09085	2.12999	5.97064e-05	0.000175624	4.48984
PDCD1	5133	protein_coding	chr2:241849884-241858894		1.08936	2.12779	7.01601e-12	6.92896e-11	9.57567
FCGRT	2217	protein_coding	chr19:49506816-49526428		1.08852	2.12656	4.9454e-09	2.92324e-08	7.42792
GIMAP7	168537	protein_coding	chr7:150514872-150521073		1.08779	2.12548	5.1124e-22	6.90732e-20	19.5614
GDPGP1	390637	protein_coding	chr15:90233808-90245811		1.0877	2.12535	1.25401e-09	8.25548e-09	7.86419
SERPINB6	5269	protein_coding	chr6:2948159-2972165		1.08727	2.12472	5.75384e-23	1.15638e-20	20.774
ZNF471	57573	protein_coding	chr19:56507850-56530221		1.0865	2.12359	0.00117485	0.00270155	3.4963
EIF5A	1984	protein_coding	chr17:7306999-7312463		1.0855	2.12211	6.78494e-25	2.59734e-22	23.4345
NT5DC2	64943	protein_coding	chr3:52524385-52535054		1.08449	2.12063	9.81358e-09	5.5111e-08	7.21193
AIF1	199	protein_coding	chr6:31615217-31617021		1.08338	2.119	1.75802e-19	1.12164e-17	16.5966
ACOT7	11332	protein_coding	chr1:6264269-6393767		1.08245	2.11763	2.09323e-13	2.84917e-12	10.8089
MXRA8	54587	protein_coding	chr1:1352689-1361777		1.08067	2.11502	1.76488e-05	5.66497e-05	4.88157
ACTL10	170487	protein_coding	chr20:33666943-33668525		1.08038	2.11459	1.27016e-07	5.93997e-07	6.41308
BCS1L	617	protein_coding	chr2:218658764-218663443		1.08007	2.11414	9.57051e-12	9.19753e-11	9.53309
MRPL24	79590	protein_coding	chr1:156737303-156741590		1.07899	2.11256	7.75394e-19	4.08747e-17	15.9018
UCK2	7371	protein_coding	chr1:165827614-165911618		1.07771	2.11068	4.58089e-14	7.24205e-13	11.3651
PWWP2B	170394	protein_coding	chr10:132397168-132417859		1.07751	2.11039	4.94711e-10	3.48563e-09	8.16329
AGAP9	642517	protein_coding	chr10:47501854-47523638		1.07669	2.10919	9.54674e-08	4.55332e-07	6.52878
EPOP	100170841	protein_coding	chr17:38671703-38674957		1.07426	2.10563	5.31572e-14	8.2576e-13	11.31
GJC2	57165	protein_coding	chr1:228149930-228159826		1.07326	2.10418	0.00017434	0.000468814	4.14162
GBP5	115362	protein_coding	chr1:89258950-89272804		1.07311	2.10397	5.41653e-24	1.40463e-21	22.1557
PPP1R35	221908	protein_coding	chr7:100435282-100436497		1.07004	2.09949	1.71368e-12	1.90675e-11	10.0624
FAM184A	79632	protein_coding	chr6:118959763-119149387		1.06955	2.09878	8.46066e-06	2.85898e-05	5.10919
SUSD2	56241	protein_coding	chr22:24181487-24189106		1.06779	2.09621	0.0110716	0.0207108	2.66485
CD63	967	protein_coding	chr12:55725323-55729707		1.06712	2.09524	3.3187e-19	1.94737e-17	16.2964
ANKS6	203286	protein_coding	chr9:98731329-98796965		1.06421	2.09103	8.85057e-10	5.96643e-09	7.9759
ZGLP1	100125288	protein_coding	chr19:10304803-10309880		1.06367	2.09024	0.00202196	0.00444357	3.3042
AMY1A	276	protein_coding	chr1:103655760-103664554		1.0633	2.08971	0.00121961	0.00279727	3.50578
PARP9	83666	protein_coding	chr3:122527924-122564577		1.06085	2.08616	2.52096e-23	5.87421e-21	21.248
BEX2	84707	protein_coding	chrX:103309346-103311007		1.0605	2.08566	4.5026e-16	1.14365e-14	13.1548
ANKRD13B	124930	protein_coding	chr17:29589769-29614761		1.06002	2.08496	2.53238e-06	9.3793e-06	5.53782
FLRT1	23769	protein_coding	chr11:64035931-64119173		1.05872	2.08309	0.0109575	0.0205239	2.66897
PILRA	29992	protein_coding	chr7:100367530-100400096		1.05551	2.07845	1.40152e-06	5.44157e-06	5.67509
ANKRD34A	284615	protein_coding	chr1:145959441-145964575		1.05542	2.07832	8.20216e-07	3.31676e-06	5.83524
RTEL1-TNFRSF6B		protein_coding	chr20:63659300-63698684		1.05488	2.07754	0.0024165	0.00523055	3.25234
EIF5AL1	143244	protein_coding	chr10:79512533-79516440		1.05433	2.07676	5.65105e-17	1.78854e-15	14.0116
SLC25A37	51312	protein_coding	chr8:23528956-23575463		1.05423	2.0766	2.23082e-09	1.40932e-08	7.86653
OXTR	5021	protein_coding	chr3:8750381-8769628		1.05326	2.07522	0.000491411	0.00121329	3.79605
TCF7L2	6934	protein_coding	chr10:112950247-113167678		1.05282	2.07459	0.000623528	0.00151299	3.71509
STX16	8675	protein_coding	chr20:58651253-58679526		1.04979	2.07022	8.61562e-11	7.02801e-10	9.14041
BOLA2B	552900	protein_coding	chr16:30192932-30194306		1.04952	2.06984	4.87953e-18	2.04305e-16	15.0704
IDUA	3425	protein_coding	chr4:986997-1004564		1.04944	2.06973	2.20446e-06	8.26376e-06	5.68515
HSD11B1L	374875	protein_coding	chr19:5680604-5688523		1.04931	2.06955	8.36108e-08	4.04056e-07	6.54288
ANKRD24	170961	protein_coding	chr19:4183354-4224814		1.04869	2.06865	5.63436e-09	3.29895e-08	7.38672
CCDC85B	11007	protein_coding	chr11:65890673-65891635		1.04796	2.06761	6.79302e-22	8.47754e-20	19.408
TMEM161A	54929	protein_coding	chr19:19119169-19138513		1.04748	2.06692	6.925e-12	6.85592e-11	9.58013
AMY1C	278	protein_coding	chr1:103745323-103758726		1.04739	2.06679	0.00105769	0.00245284	3.55966
RHPN1	114822	protein_coding	chr8:143368876-143384221		1.04699	2.06622	3.13534e-05	9.67376e-05	4.81584
SLC7A3	84889	protein_coding	chrX:70925579-70931125		1.04489	2.06321	0.00178072	0.0039512	3.34957
TNFRSF10D	8793	protein_coding	chr8:23135588-23164027		1.04356	2.0613	4.16263e-05	0.000125826	4.60545
PRPF40B	25766	protein_coding	chr12:49568218-49644666		1.04218	2.05934	7.8352e-06	2.66331e-05	5.13325
MT1G	4495	protein_coding	chr16:56666730-56668065		1.04132	2.05811	0.0263503	0.044946	2.30687
MCRIP2	84331	protein_coding	chr16:636817-648474		1.04083	2.05741	8.80461e-12	8.49193e-11	9.51943
NDUFAF2	91942	protein_coding	chr5:60945177-61154531		1.0408	2.05736	1.63898e-08	8.88456e-08	7.06306
JAKMIP1	152789	protein_coding	chr4:6026199-6200591		1.03873	2.05442	5.74323e-07	2.37744e-06	5.94562
MVP	9961	protein_coding	chr16:29820394-29848039		1.03717	2.05219	6.3915e-19	3.47171e-17	16.0382
ALKBH2	121642	protein_coding	chr12:109088188-109093631		1.03709	2.05208	4.92768e-13	6.15118e-12	10.5018
ZDHHC11B	653082	protein_coding	chr5:710355-784729		1.03657	2.05135	0.0111506	0.020849	2.6672
RPP25	54913	protein_coding	chr15:74954418-74956772		1.03386	2.04749	1.2506e-08	6.90492e-08	7.13578
CLEC18A	348174	protein_coding	chr16:69950705-69964452		1.03288	2.0461	0.0025671	0.00553566	3.21839
GOLGA6L10	643707	protein_coding	chr15:82339993-82349475		1.03083	2.0432	5.92759e-08	2.93197e-07	6.79074
TRPT1	83707	protein_coding	chr11:64223799-64226254		1.03018	2.04227	5.33925e-13	6.61499e-12	10.4732
TRAPPC6A	79090	protein_coding	chr19:45162928-45178237		1.02969	2.04158	5.26003e-20	3.84412e-18	17.1783
YJEFN3	374887	protein_coding	chr19:19528861-19537581		1.02942	2.04121	0.000264539	0.000686784	4.06587
MMP14	4323	protein_coding	chr14:22836560-22849041		1.02938	2.04115	0.00577744	0.0115305	2.91746
MFSD3	113655	protein_coding	chr8:144509070-144511213		1.02923	2.04094	5.57934e-09	3.26793e-08	7.38982
SAMD1	90378	protein_coding	chr19:14087851-14091036		1.02914	2.04081	1.78833e-22	2.73836e-20	20.137
TESC	54997	protein_coding	chr12:117038923-117099479		1.02857	2.04	6.66156e-10	4.58889e-09	8.06729
SYNM	23336	protein_coding	chr15:99098217-99135593		1.02637	2.03689	2.58049e-07	1.14232e-06	6.19337
TUT1	64852	protein_coding	chr11:62575045-62591637		1.02404	2.0336	2.36213e-12	2.55918e-11	9.95064
SNAI1	6615	protein_coding	chr20:49982980-49988886		1.02287	2.03196	0.0168672	0.0302533	2.49452
FSD1	79187	protein_coding	chr19:4304598-4323843		1.02134	2.02981	2.30805e-11	2.08476e-10	9.21393
MYH3	4621	protein_coding	chr17:10628526-10657309		1.02132	2.02978	1.80296e-06	6.84972e-06	5.62426
NME3	4832	protein_coding	chr16:1770320-1771561		1.02112	2.02949	5.94037e-13	7.29635e-12	10.4469
ADAMTSL5	339366	protein_coding	chr19:1505022-1513604		1.02032	2.02837	3.06094e-05	9.45328e-05	4.70345
DPM3	54344	protein_coding	chr1:155139891-155140595		1.01915	2.02672	5.49464e-11	4.61802e-10	8.88279
METTL26	84326	protein_coding	chr16:634427-636366		1.01771	2.0247	4.99746e-13	6.23345e-12	10.6335
PRSS27	83886	protein_coding	chr16:2712419-2720551		1.01614	2.02251	6.68404e-05	0.000194861	4.45351
MAMDC4	158056	protein_coding	chr9:136850943-136860799		1.01528	2.0213	0.000452174	0.00112453	3.88555
TMA7	51372	protein_coding	chr3:48440257-48444208		1.01497	2.02087	2.07585e-14	3.5965e-13	11.8439
NPIPA7	101059938	protein_coding	chr16:16379055-16393954		1.01496	2.02085	1.66352e-07	7.59832e-07	6.57011
BATF	10538	protein_coding	chr14:75522455-75546993		1.01086	2.01511	1.08256e-14	2.01919e-13	11.9072
AOC3	8639	protein_coding	chr17:42851184-42858130		1.00984	2.01368	0.000592404	0.00144423	3.73256
MYLIP	29116	protein_coding	chr6:16129086-16148248		1.00871	2.01211	1.27147e-14	2.33365e-13	11.846
DIPK1B	138311	protein_coding	chr9:136712572-136724742		1.00841	2.01169	0.00575298	0.0114888	2.91907
WNT10B	7480	protein_coding	chr12:48965340-48971735		1.00761	2.01057	0.000996493	0.00232433	3.55368
KIAA0895L	653319	protein_coding	chr16:67175599-67184040		1.00667	2.00927	2.43929e-06	9.05749e-06	5.60171
ZNF878	729747	protein_coding	chr19:12043805-12052961		1.00524	2.00728	0.0211049	0.0367791	2.40124
ARL2	402	protein_coding	chr11:65014160-65022184		1.0037	2.00514	2.72208e-16	7.35556e-15	13.3593
MRPL23	6150	protein_coding	chr11:1947278-1984522		1.00314	2.00436	3.04943e-19	1.79593e-17	16.3362
CYB561	1534	protein_coding	chr17:63432304-63446354		1.00278	2.00385	2.50403e-07	1.11031e-06	6.20268
ALG13	79868	protein_coding	chrX:111665811-111760649		1.00255	2.00354	2.25804e-17	7.90952e-16	14.4019
HES6	55502	protein_coding	chr2:238238267-238240662		1.00249	2.00345	2.11456e-05	6.69776e-05	4.8208
SBSPON	157869	protein_coding	chr8:73064543-73124088		1.00063	2.00088	0.00510197	0.0103221	2.9645

## Sheet: SD3_CART19vsCART19IL10
SYMBOL	ENTREZID	biotype	geneloc	protein_type	logFC	fc	P.Value	adj.P.Val	t
SLC44A3	126969	protein_coding	chr1:94820342-94895246		2.8666	7.29345	1.95135e-06	5.47536e-05	5.56649
SEPTIN10	151011	protein_coding	chr2:109542799-109614143		2.50632	5.68167	0.000386618	0.00357655	3.87696
SOCS3	9021	protein_coding	chr17:78356778-78360077		2.46263	5.51222	7.61465e-30	6.12141e-26	31.6849
SH3RF3	344558	protein_coding	chr2:109129205-109504634		2.27843	4.8515	1.11446e-05	0.000215364	5.02273
EGFL7	51162	protein_coding	chr9:136658856-136672678		2.25174	4.76255	3.32318e-11	6.76331e-09	9.05025
FUT7	2529	protein_coding	chr9:137030174-137032088		1.96091	3.89307	1.83301e-06	5.22537e-05	5.58592
SLC8A3	6547	protein_coding	chr14:70044215-70189070		1.95153	3.86784	0.000967368	0.00722739	3.56398
GZMB	3002	protein_coding	chr14:24630954-24634267		1.88382	3.6905	3.96983e-30	6.12141e-26	32.2279
ACSM1	116285	protein_coding	chr16:20623235-20698890		1.88272	3.68769	0.00707024	0.0333003	2.84026
CXCL8	3576	protein_coding	chr4:73740541-73743716		1.85506	3.61768	1.63949e-05	0.000293432	4.9012
SOX13	9580	protein_coding	chr1:204073115-204127743		1.818	3.52592	2.07069e-08	1.42886e-06	6.9778
IL13RA1	3597	protein_coding	chrX:118727133-118794535		1.6332	3.10201	0.00694184	0.0328171	2.84731
IRX5	10265	protein_coding	chr16:54930865-54934485		1.6332	3.10201	0.010673	0.0454692	2.67941
ZNRF1	84937	protein_coding	chr16:74999024-75110994		1.61723	3.06785	3.79462e-24	1.52525e-20	22.3704
CMTM8	152189	protein_coding	chr3:32238679-32370321		1.52681	2.88149	1.5108e-14	7.36078e-12	11.7807
CXCR6	10663	protein_coding	chr3:45940933-45948351		1.50974	2.84759	2.13102e-23	5.71042e-20	21.3456
PAX5	5079	protein_coding	chr9:36833269-37034268		1.48875	2.80647	0.00679408	0.0322609	2.85558
LAG3	3902	protein_coding	chr12:6772512-6778455		1.47645	2.78263	8.39473e-22	1.92815e-18	19.2944
ENPP2	5168	protein_coding	chr8:119557086-119673453		1.42451	2.68423	2.95136e-06	7.53022e-05	5.43791
GLDC	2731	protein_coding	chr9:6532467-6645729		1.37076	2.58607	0.000792934	0.00618739	3.6327
FAM53A	152877	protein_coding	chr4:1617915-1684261		1.36545	2.57657	0.000148091	0.00167089	4.19517
IL22	50616	protein_coding	chr12:68248242-68253604		1.36277	2.57178	6.1266e-05	0.000838328	4.48154
ADD2	119	protein_coding	chr2:70607618-70768225		1.34863	2.5467	4.3691e-07	1.71332e-05	6.0303
SBNO2	22904	protein_coding	chr19:1107637-1174268		1.31072	2.48065	2.11807e-17	2.27029e-14	15.0892
ROM1	6094	protein_coding	chr11:62611722-62615116		1.28644	2.43926	4.58219e-11	8.82018e-09	8.94313
GNLY	10578	protein_coding	chr2:85685175-85698852		1.25717	2.39027	4.22059e-17	4.24116e-14	14.135
DGAT2	84649	protein_coding	chr11:75759512-75801535		1.25235	2.38229	2.31675e-06	6.24019e-05	5.51318
MANEAL	149175	protein_coding	chr1:37793847-37801137		1.22406	2.33602	0.00100169	0.00743544	3.55187
ST6GALNAC1	55808	protein_coding	chr17:76624761-76643786		1.18307	2.27059	0.000297234	0.00289457	3.96498
TUBB2A	7280	protein_coding	chr6:3153497-3157544		1.14608	2.21312	7.91823e-05	0.00101929	4.39884
PKIG	11142	protein_coding	chr20:44531785-44624247		1.11746	2.16965	6.02731e-07	2.22775e-05	5.93067
LATS2	26524	protein_coding	chr13:20973036-21061586		1.11468	2.16547	4.17437e-05	0.000610697	4.60455
JUN	3725	protein_coding	chr1:58776845-58784048		1.11191	2.16131	9.8554e-25	5.28184e-21	23.2001
FAAH2	158584	protein_coding	chrX:57286706-57489193		1.10283	2.14776	1.2075e-05	0.000229482	4.99753
P2RY14	9934	protein_coding	chr3:151212117-151278542		1.09746	2.13978	8.63305e-06	0.000177724	5.10287
TMEM231	79583	protein_coding	chr16:75536741-75556268		1.08699	2.12431	0.000304794	0.002945	3.9566
LGMN	5641	protein_coding	chr14:92703807-92748679		1.08216	2.1172	9.42509e-05	0.00116387	4.34244
ZBED2	79413	protein_coding	chr3:111592900-111595346		1.07324	2.10415	3.68749e-15	2.11741e-12	12.3213
TNIP3	79931	protein_coding	chr4:121131408-121227466		1.06141	2.08696	3.4515e-06	8.45998e-05	5.38919
SETBP1	26040	protein_coding	chr18:44680173-45068510		1.06133	2.08685	0.000844616	0.00648817	3.61093
GZMH	2999	protein_coding	chr14:24606480-24609699		1.05637	2.07969	5.82505e-15	3.22949e-12	12.1445
IL18RAP	8807	protein_coding	chr2:102418689-102452565		1.0557	2.07873	2.00054e-15	1.2371e-12	12.5602
BATF	10538	protein_coding	chr14:75522455-75546993		1.05013	2.07071	8.2541e-18	9.47924e-15	14.8386
SNX29	92017	protein_coding	chr16:11976734-12574287		1.04999	2.07052	4.45242e-20	6.50782e-17	17.2599
TIMP2	7077	protein_coding	chr17:78852977-78925387		1.0394	2.05537	0.0109221	0.0462605	2.67026
GNG10	2790	protein_coding	chr9:111661605-111670226		1.00633	2.0088	0.000169697	0.00185101	4.15049
CST7	8530	protein_coding	chr20:24949269-24959928		1.00422	2.00585	6.97449e-17	6.59623e-14	13.9231
BCL3	602	protein_coding	chr19:44747705-44760044		1.00191	2.00264	1.38295e-20	2.2235e-17	17.8404

## Sheet: SD4_PBMC_Cells
Cell_type	CART19	CART22
Activated_Bcells	249	440
CD14 Monos	4078	1909
CD14+/CD16+ Monos	1328	18
CD16 Monos	653	1502
CD4-Naive	159	1099
CD4-NonNaive	626	880
CD4-Tregs	74	195
CD8-effector	886	2111
CD8-memory	156	91
CD8-Naive	471	1442
CDCs	357	61
Cycling_Tcells	99	347
gdT	244	514
HSPC	567	754
Immature_Bcells	1259	35
MatureNaive_Bcells	441	1227
Memory_Bcells	171	105
NK_cells	294	345
NK-Tcells	658	451
Plasma_cells	617	11

## Sheet: SD5_CD4Naive_DEG
Gene	p_val	avg_log2FC	pct.1	pct.2	p_val_adj
ZNF385D	3.49371e-59	5.93911	0.283	0.007	1.27873e-54
GPM6A	5.60627e-122	4.95571	0.673	0.038	2.05195e-117
AC023469.1	1.16342e-45	4.94004	0.277	0.017	4.25824e-41
AC105402.3	6.57873e-39	4.52536	0.245	0.016	2.40788e-34
ZFPM2	1.04965e-44	4.3389	0.314	0.027	3.84184e-40
MTRNR2L8	2.55831e-36	3.92989	0.516	0.14	9.36366e-32
STEAP1B	2.57511e-30	3.41784	0.283	0.04	9.42516e-26
TSHZ2	3.99478e-31	3.22603	0.314	0.049	1.46213e-26
SAMD12	5.2443e-23	2.60813	0.245	0.039	1.91947e-18
PLCG2	5.87144e-41	2.59473	0.572	0.153	2.14901e-36
NR3C2	3.24827e-26	2.25424	0.522	0.176	1.1889e-21
AC092683.1	2.93561e-23	2.12015	0.447	0.144	1.07446e-18
LINC00486	1.76811e-14	2.11934	0.296	0.096	6.47147e-10
TTN	2.51834e-20	2.01799	0.629	0.348	9.21739e-16
NBPF19	5.88549e-13	1.8831	0.302	0.105	2.15415e-08
CCDC144A	4.14352e-10	1.76949	0.371	0.187	1.51657e-05
ZFP36	7.69237e-13	1.63968	0.415	0.193	2.81549e-08
MT-ATP8	1.16258e-22	1.63068	0.836	0.631	4.25515e-18
SLC25A37	4.08219e-08	1.6219	0.296	0.138	0.00149412
ZMAT1	2.07135e-09	1.60951	0.314	0.14	7.58135e-05
MT-ND6	4.20158e-18	1.5819	0.736	0.47	1.53782e-13
PTK2	1.31719e-21	1.57324	0.541	0.207	4.82104e-17
ZBTB4	1.90189e-10	1.55674	0.352	0.16	6.96111e-06
TAFA1	2.1131e-07	1.47523	0.289	0.138	0.00773415
SEC14L2	2.11271e-08	1.46909	0.352	0.186	0.000773274
P2RY8	8.10739e-20	1.4171	0.881	0.708	2.96739e-15
MLLT6	1.08988e-14	1.38995	0.616	0.382	3.98907e-10
TNFRSF10B	1.48026e-08	1.38157	0.333	0.159	0.00054179
GOLGA8A	2.08852e-10	1.35013	0.447	0.242	7.64418e-06
SDK1	4.13492e-09	1.25776	0.277	0.111	0.000151342
ZFY	2.13224e-07	1.22597	0.377	0.205	0.0078042
IL6R	3.38572e-09	1.191	0.434	0.24	0.000123921
PER1	2.53464e-08	1.17761	0.44	0.255	0.000927705
SETD1B	1.9825e-08	1.17727	0.415	0.242	0.000725614
PPP2R2D	1.94305e-13	1.14992	0.648	0.401	7.11176e-09
OBSCN	4.62937e-07	1.13833	0.314	0.162	0.016944
MCL1	2.06629e-14	1.13255	0.717	0.528	7.56284e-10
BTN3A2	9.29011e-08	1.11427	0.465	0.303	0.00340027
IGF1R	7.22431e-14	1.08773	0.711	0.467	2.64417e-09
LINC00342	5.33157e-11	1.0579	0.635	0.44	1.95141e-06
PVT1	1.24154e-06	1.04902	0.616	0.451	0.0454417
PCAT1	2.79085e-07	1.02251	0.434	0.254	0.0102148
LENG8	3.74276e-08	1.02183	0.453	0.271	0.00136989
SATB1	1.42792e-16	1.01177	0.799	0.582	5.22633e-12
WDR82	7.18384e-08	1.00513	0.535	0.372	0.00262936
HIST1H4C	7.43784e-10	1.00493	0.547	0.343	2.72232e-05
CORO1A	3.40208e-16	-1.04233	0.572	0.82	1.2452e-11
CUTA	6.51852e-08	-1.04812	0.321	0.542	0.00238585
UCP2	2.50945e-09	-1.06534	0.308	0.567	9.18485e-05
MIR181A1HG	3.40237e-08	-1.06656	0.277	0.53	0.0012453
EMP3	3.19812e-14	-1.09144	0.484	0.753	1.17054e-09
ARMH1	9.67782e-08	-1.09631	0.195	0.434	0.00354218
FKBP1A	4.18498e-07	-1.0967	0.214	0.43	0.0153175
HIGD2A	3.92115e-09	-1.11647	0.302	0.563	0.000143518
HSPB1	8.98984e-07	-1.12006	0.208	0.426	0.0329037
HDGFL3	6.01709e-07	-1.12487	0.27	0.485	0.0220231
ATP5F1D	7.26499e-12	-1.13286	0.384	0.647	2.65906e-07
ITM2A	6.49865e-14	-1.14005	0.459	0.729	2.37857e-09
ICAM3	2.13273e-09	-1.14532	0.289	0.552	7.80601e-05
ATP5PO	7.04599e-12	-1.14681	0.346	0.636	2.5789e-07
EIF3I	1.18628e-07	-1.15728	0.22	0.455	0.00434192
GZMM	3.12049e-08	-1.15964	0.308	0.543	0.00114213
SH3BGRL3	2.02453e-18	-1.16639	0.579	0.805	7.41e-14
TRBC1	6.82261e-09	-1.18698	0.321	0.571	0.000249714
PRMT1	1.94704e-08	-1.27136	0.138	0.383	0.000712636
CSNK2B	1.0375e-06	-1.27558	0.138	0.346	0.0379735
CFL1	6.65348e-24	-1.27835	0.66	0.839	2.43524e-19
AUTS2	4.34054e-10	-1.28081	0.157	0.43	1.58868e-05
CENPK	2.81902e-08	-1.29295	0.151	0.381	0.00103179
IFITM1	1.66367e-10	-1.30013	0.214	0.501	6.0892e-06
CD27	3.54102e-12	-1.30668	0.289	0.589	1.29605e-07
PSMB8	1.32236e-12	-1.32971	0.264	0.579	4.83996e-08
PSMB3	3.55075e-10	-1.3428	0.176	0.443	1.29961e-05
S100A11	7.00562e-07	-1.35871	0.164	0.369	0.0256413
DAD1	1.05206e-09	-1.36816	0.233	0.5	3.85064e-05
PRELID1	1.31612e-09	-1.37927	0.208	0.463	4.81712e-05
PSME2	4.02376e-14	-1.38438	0.252	0.586	1.47274e-09
CD7	1.87489e-17	-1.38681	0.415	0.732	6.86228e-13
CYBA	3.46931e-21	-1.39811	0.465	0.791	1.2698e-16
PFN1	1.14388e-29	-1.40292	0.679	0.868	4.18671e-25
IFITM2	1.87106e-17	-1.4328	0.447	0.732	6.84827e-13
CLIC1	6.15341e-08	-1.44176	0.164	0.385	0.00225221
CHI3L2	1.00877e-06	-1.45336	0.126	0.321	0.0369222
ANXA1	3.14075e-09	-1.46767	0.201	0.444	0.000114955
TIMP1	9.13423e-08	-1.48161	0.069	0.274	0.00334322
GAPDH	2.98663e-25	-1.48606	0.528	0.825	1.09314e-20
PSMD8	4.64653e-09	-1.48784	0.151	0.399	0.000170068
S100A4	2.62457e-10	-1.49913	0.289	0.553	9.60617e-06
PPP1R14B	1.32596e-08	-1.65578	0.107	0.338	0.000485314
ATP6V1F	4.96958e-09	-1.67177	0.113	0.356	0.000181892
CORO1B	8.51836e-12	-1.6834	0.208	0.486	3.11781e-07
A2M	2.09062e-09	-1.73122	0.075	0.313	7.65189e-05
IRF1	2.45847e-18	-1.75969	0.333	0.672	8.99824e-14
HLA-DRA	1.05666e-09	-1.79177	0.182	0.436	3.86748e-05
HLA-DPA1	1.41793e-07	-1.82507	0.057	0.246	0.00518976
RABAC1	5.2868e-14	-1.8483	0.151	0.489	1.93502e-09
STMN1	4.57228e-09	-1.89105	0.126	0.356	0.00016735
GSTP1	4.03041e-10	-2.00787	0.113	0.364	1.47517e-05
DNTT	2.4458e-08	-2.16025	0.038	0.236	0.000895186
PZP	2.1232e-09	-2.20572	0.082	0.315	7.77113e-05
PRDX1	9.42018e-18	-2.372	0.126	0.501	3.44788e-13
JCHAIN	3.94966e-08	-2.76203	0.031	0.219	0.00144562
TCF4	7.35174e-12	-2.76698	0.057	0.327	2.69081e-07
NEGR1	1.23918e-10	-3.29928	0.038	0.273	4.53553e-06
GZMA	3.87682e-08	-3.34937	0.038	0.221	0.00141896
HBA2	1.50004e-14	-6.25064	0	0.287	5.49029e-10
HBB	5.8501e-42	-7.7498	0	0.635	2.1412e-37

## Sheet: SD6_CD16MonoDEG
p_val	avg_log2FC	pct.1	pct.2	p_val_adj	Genes
4.62344e-257	1.74326	1	0.994	1.69223e-252	FCER1G
6.49949e-216	1.28811	0.996	0.995	2.37888e-211	SH3BGRL3
2.33745e-211	1.28225	0.995	0.992	8.5553e-207	PFN1
2.73494e-209	1.66129	0.997	0.979	1.00102e-204	IFITM2
1.39875e-208	1.26178	0.999	0.991	5.11957e-204	CYBA
7.33856e-204	1.25985	0.998	0.995	2.68599e-199	S100A11
3.57793e-192	-1.21948	0.963	0.995	1.30956e-187	RPS17
5.86704e-192	1.27735	1	1	2.1474e-187	S100A4
1.00937e-191	1.04517	1	1	3.69439e-187	FTH1
2.79005e-190	1.0334	1	1	1.02119e-185	AIF1
3.37108e-182	1.72876	0.995	0.96	1.23385e-177	HLA-DRB1
2.35134e-178	-1.52969	0.874	0.997	8.60615e-174	CD83
1.49485e-168	1.06245	0.992	0.986	5.47129e-164	CFL1
5.83519e-166	-1.58	0.866	0.988	2.13574e-161	ZFP36
1.45584e-164	1.38046	0.997	0.972	5.32851e-160	IFITM3
4.92912e-163	1.23589	0.989	0.956	1.80411e-158	SERPINA1
8.75007e-161	1.12855	0.989	0.975	3.20261e-156	GABARAP
5.51111e-159	-4.02841	0.052	0.55	2.01712e-154	GPM6A
2.3401e-158	1.02576	0.995	0.997	8.56499e-154	MYL6
3.49717e-154	1.11895	0.995	0.988	1.28e-149	ITM2B
6.22541e-152	1.85654	0.983	0.812	2.27856e-147	TIMP1
1.49089e-145	-1.40767	0.877	0.991	5.45681e-141	MTRNR2L12
5.97767e-145	-1.93388	0.603	0.923	2.18789e-140	HIF1A-AS3
2.59629e-139	-1.4673	0.835	0.986	9.50269e-135	ADK
1.76262e-133	1.02135	0.997	0.988	6.45136e-129	UBC
1.44345e-131	-1.25193	0.879	0.982	5.28317e-127	LSP1
5.99502e-129	-1.21667	0.91	0.989	2.19424e-124	AP003086.1
7.04806e-127	1.13856	0.972	0.887	2.57966e-122	COX6B1
5.06827e-125	-2.66007	0.115	0.602	1.85504e-120	HLA-DQA2
9.76577e-125	-1.13191	0.914	0.985	3.57437e-120	EIF3A
3.9202e-124	1.65344	0.924	0.672	1.43483e-119	UCP2
7.7963e-124	1.84127	0.876	0.461	2.85353e-119	PSMB3
7.33871e-122	-1.82747	0.541	0.882	2.68604e-117	NR4A1
9.32485e-119	-1.05151	0.875	0.992	3.41299e-114	SEPTIN9
6.01857e-118	1.48384	0.949	0.753	2.20286e-113	PSME2
2.84368e-114	1.79655	0.886	0.579	1.04082e-109	VAMP5
2.63754e-111	4.458	0.574	0.04	9.65366e-107	KCNMA1
5.17956e-108	1.76328	0.878	0.527	1.89577e-103	PPDPF
4.67649e-105	-2.42945	0.19	0.636	1.71164e-100	RTN1
2.25851e-104	-1.8548	0.344	0.767	8.26638e-100	NBPF26
2.25594e-97	1.16688	0.982	0.91	8.25697e-93	S100A9
1.6573e-95	1.07733	0.965	0.833	6.06587e-91	COX5B
1.14354e-94	-1.02078	0.88	0.98	4.18549e-90	MT-ATP8
7.79706e-92	1.56934	0.886	0.691	2.8538e-87	CD63
1.22814e-88	-1.81435	0.529	0.824	4.49513e-84	AC009093.2
1.34985e-87	1.44026	0.864	0.553	4.94057e-83	PRDX1
4.16094e-87	-1.93397	0.24	0.643	1.52295e-82	NBPF19
1.1786e-86	-1.82719	0.322	0.712	4.31378e-82	CCDC144A
2.08034e-86	-1.07423	0.927	0.986	7.61426e-82	SLC11A1
6.25222e-84	-2.40107	0.132	0.518	2.28837e-79	PTK2
3.38506e-82	-1.62086	0.382	0.746	1.23897e-77	AL157402.2
1.19522e-80	1.05858	0.974	0.939	4.37461e-76	CTSC
1.4763e-80	-1.38234	0.491	0.807	5.40341e-76	NBPF14
3.25915e-80	1.61447	0.858	0.59	1.19288e-75	MT2A
3.24228e-78	1.3807	0.891	0.648	1.18671e-73	RNF144B
2.11088e-77	1.63441	0.79	0.444	7.72605e-73	LAP3
1.0603e-76	-1.10661	0.78	0.937	3.88081e-72	NLRP1
1.87752e-76	-1.31875	0.561	0.859	6.8719e-72	AC008937.2
1.5479e-75	1.19524	0.883	0.637	5.66548e-71	PSMB10
1.96895e-75	1.12106	0.927	0.825	7.20657e-71	CALHM6
2.67794e-75	1.48761	0.816	0.443	9.80153e-71	LITAF
5.04336e-75	-1.47833	0.407	0.784	1.84592e-70	KLF12
5.89877e-75	1.43511	0.806	0.461	2.15901e-70	TRAPPC1
1.40594e-74	-1.00221	0.854	0.966	5.14587e-70	TUT7
3.80125e-73	-1.13262	0.786	0.94	1.3913e-68	VPS53
3.51267e-72	1.28944	0.905	0.723	1.28567e-67	B4GALT5
4.27702e-72	-1.42914	0.594	0.864	1.56543e-67	HDAC9
5.47577e-70	1.05561	0.908	0.727	2.00419e-65	JPT1
3.3727e-69	1.17518	0.872	0.668	1.23444e-64	CHCHD10
9.42674e-69	-3.10451	0.043	0.309	3.45028e-64	STEAP1B
9.58745e-69	-3.8971	0.02	0.256	3.5091e-64	ZNF385D
1.34181e-68	1.64047	0.711	0.325	4.91114e-64	DNAJC15
3.62902e-68	1.40045	0.848	0.567	1.32826e-63	LTB
9.4658e-68	-1.22769	0.262	0.663	3.46458e-63	HLA-DQA1
7.86456e-67	1.2621	0.848	0.613	2.87851e-62	LILRA5
1.60101e-66	3.10555	0.466	0.084	5.85986e-62	IFITM1
1.64229e-65	1.05146	0.936	0.816	6.01095e-61	LY6E
1.44429e-63	1.54482	0.74	0.407	5.28624e-59	TXN
2.05715e-62	-1.16941	0.551	0.81	7.52938e-58	MEF2D
6.81003e-62	-1.12863	0.553	0.813	2.49254e-57	ADCY7
1.38135e-61	-1.22669	0.579	0.845	5.05587e-57	ABHD15-AS1
4.26366e-61	-1.95634	0.231	0.548	1.56054e-56	SLC12A7
7.27807e-60	1.03547	0.863	0.636	2.66385e-55	COPE
8.35115e-60	-1.1081	0.6	0.844	3.0566e-55	AP001011.1
2.17375e-57	-1.37707	0.531	0.767	7.95614e-53	MT-ND6
3.02652e-57	-1.14447	0.513	0.781	1.10773e-52	C15orf39
7.87171e-57	1.75539	0.642	0.294	2.88113e-52	IFI6
5.41319e-56	-1.14976	0.656	0.893	1.98128e-51	GAS7
6.65823e-55	-2.0055	0.134	0.432	2.43698e-50	CPED1
5.80867e-54	1.25565	0.743	0.459	2.12603e-49	NDUFC2
9.22443e-54	-1.16555	0.72	0.874	3.37623e-49	ANKUB1
2.85787e-53	-1.93344	0.133	0.423	1.04601e-48	LINC00486
4.80696e-53	-1.20723	0.499	0.77	1.75939e-48	RHOB
1.27395e-52	-1.14522	0.586	0.824	4.66279e-48	IL3RA
2.91382e-52	-2.74865	0.039	0.256	1.06649e-47	ZFPM2
2.88957e-51	-1.02545	0.621	0.827	1.05761e-46	TTC3
1.26568e-50	1.10394	0.812	0.541	4.63251e-46	EPSTI1
1.2889e-50	-1.15947	0.46	0.769	4.71749e-46	EPS8
2.50158e-50	1.8767	0.543	0.204	9.15603e-46	IFI35
4.39903e-50	-3.09826	0.053	0.273	1.61009e-45	LIX1-AS1
6.52931e-50	-2.63939	0.061	0.291	2.38979e-45	AC111170.1
3.49222e-49	1.14197	0.757	0.472	1.27819e-44	SCAND1
2.0648e-47	1.1187	0.802	0.606	7.55736e-43	RRAS
5.67065e-47	1.15212	0.79	0.528	2.07551e-42	SCO2
1.05425e-46	1.91256	0.521	0.194	3.85867e-42	PIM1
1.43527e-46	1.2706	0.806	0.597	5.25322e-42	ADAMTSL4-AS1
4.59052e-46	-1.13301	0.443	0.708	1.68017e-41	BRD2
8.66605e-46	1.07429	0.787	0.522	3.17186e-41	CIB1
1.10894e-45	-1.15371	0.517	0.755	4.05885e-41	FNIP2
2.57572e-45	1.50736	0.59	0.254	9.42738e-41	MCTP2
2.6488e-45	1.00365	0.83	0.588	9.69486e-41	PLSCR1
3.34441e-45	-1.08633	0.487	0.729	1.22409e-40	PABPN1
7.12367e-45	1.63138	0.569	0.259	2.60734e-40	GYPC
8.07093e-45	-1.09558	0.505	0.753	2.95404e-40	ZNF703
9.57322e-45	1.01414	0.826	0.616	3.5039e-40	TAGLN2
8.75234e-44	-1.02091	0.578	0.796	3.20344e-39	MXI1
2.47871e-43	-1.01348	0.704	0.873	9.07232e-39	CEP85L
4.01132e-43	-1.09281	0.575	0.812	1.46818e-38	AC020656.1
4.9002e-43	1.07438	0.82	0.587	1.79352e-38	MAN1A1
4.8891e-42	-2.1534	0.164	0.417	1.78946e-37	AFF3
6.93314e-42	1.03426	0.758	0.504	2.5376e-37	CHMP2A
2.00619e-41	-1.25867	0.348	0.614	7.34286e-37	NFKBID
2.52515e-41	-2.13864	0.268	0.515	9.24232e-37	PLCB1
3.08161e-41	7.30312	0.234	0	1.1279e-36	DNTT
1.4985e-40	-1.07814	0.397	0.692	5.48467e-36	PDGFC
3.20461e-39	-1.09423	0.362	0.619	1.17292e-34	GTPBP1
9.04593e-39	1.21848	0.809	0.678	3.3109e-34	ANXA1
1.3271e-38	-1.60854	0.274	0.527	4.85732e-34	AC009313.1
6.70186e-38	1.17096	0.679	0.429	2.45295e-33	C9orf16
1.65289e-37	1.14766	0.666	0.392	6.04973e-33	NASP
2.00446e-37	-1.21748	0.359	0.628	7.33651e-33	AKT3
2.81335e-37	-1.84216	0.132	0.364	1.02972e-32	GPR174
2.8542e-37	1.21553	0.746	0.541	1.04467e-32	ISG15
3.68678e-37	1.8343	0.375	0.101	1.3494e-32	AL589693.1
7.56739e-37	-1.70382	0.15	0.387	2.76974e-32	HK2
9.80729e-37	-1.3359	0.264	0.518	3.58957e-32	CHD3
1.07334e-36	1.15364	0.664	0.387	3.92853e-32	FPR1
1.71592e-36	1.21954	0.664	0.421	6.28043e-32	SLC31A2
2.31317e-36	-1.39066	0.235	0.479	8.46642e-32	BEST1
2.25239e-35	1.55523	0.364	0.09	8.24398e-31	AUTS2
2.97194e-35	-1.12294	0.465	0.691	1.08776e-30	SASH1
3.62816e-35	-1.08438	0.408	0.66	1.32794e-30	DGKG
3.93167e-35	-1.36003	0.22	0.466	1.43903e-30	NBPF10
3.53673e-34	-1.53752	0.19	0.426	1.29448e-29	PLCXD1
3.69195e-34	1.09235	0.646	0.377	1.35129e-29	RNF181
2.24482e-33	1.11638	0.627	0.351	8.21625e-29	DAD1
3.02879e-33	-1.20373	0.264	0.505	1.10857e-28	NXF1
3.7757e-33	-2.40277	0.057	0.23	1.38194e-28	KHDRBS2
4.2298e-33	1.49304	0.522	0.254	1.54815e-28	IL2RG
5.40122e-33	-1.49539	0.165	0.392	1.9769e-28	AC109597.1
7.31996e-33	-1.24924	0.446	0.665	2.67918e-28	ARL4C
1.1019e-32	-1.7822	0.093	0.291	4.03306e-28	AC093019.2
3.89314e-32	1.01976	0.694	0.453	1.42493e-27	NDUFA3
6.596e-32	-1.5716	0.236	0.466	2.4142e-27	TSNARE1
6.76116e-32	-1.46616	0.156	0.377	2.47465e-27	MAP3K12
1.10308e-31	1.15948	0.656	0.426	4.03737e-27	PLAAT4
2.05582e-31	-1.07596	0.347	0.585	7.52449e-27	TMBIM1
2.64946e-31	-1.61002	0.191	0.42	9.69727e-27	ANPEP
3.69114e-31	3.96796	0.213	0.017	1.35099e-26	JCHAIN
4.85336e-31	-1.4817	0.212	0.436	1.77638e-26	DST
6.73464e-31	-1.05045	0.354	0.583	2.46494e-26	PI4K2A
1.05552e-30	-1.11682	0.244	0.492	3.86331e-26	TBC1D12
1.45513e-30	4.09144	0.2	0.011	5.32593e-26	CEACAM3
2.3646e-30	3.71782	0.217	0.021	8.65467e-26	ADM
3.5001e-30	-1.22556	0.288	0.513	1.28107e-25	GABBR1
5.24601e-30	-1.84332	0.099	0.286	1.92009e-25	AL133259.1
8.27438e-30	-1.18867	0.41	0.616	3.02851e-25	KCNQ1OT1
9.17079e-30	-1.3669	0.213	0.432	3.3566e-25	NPIPB5
1.2794e-29	-1.4649	0.189	0.4	4.68272e-25	AL354733.3
2.21049e-29	1.11322	0.602	0.354	8.0906e-25	BANF1
2.95315e-29	1.45193	0.438	0.182	1.08088e-24	PSENEN
3.64513e-29	-1.71862	0.106	0.297	1.33415e-24	GOLM1
4.01233e-29	1.19835	0.623	0.383	1.46855e-24	ETS2
9.4635e-29	1.02454	0.644	0.426	3.46374e-24	RABAC1
1.26039e-28	1.19545	0.563	0.323	4.61314e-24	CUTA
1.26864e-28	1.16013	0.6	0.377	4.64335e-24	PHPT1
1.59815e-28	-1.25457	0.257	0.479	5.8494e-24	AC008771.1
4.71194e-28	-1.8397	0.092	0.268	1.72462e-23	PXN
5.94579e-28	-1.04995	0.437	0.632	2.17622e-23	P2RX4
1.44377e-27	-2.06827	0.071	0.234	5.28434e-23	AC006581.2
1.89394e-27	-1.2667	0.271	0.495	6.932e-23	AC098829.1
2.07729e-27	-1.17281	0.336	0.557	7.60309e-23	ARHGAP32
8.1928e-27	1.08426	0.569	0.334	2.99865e-22	ARF5
1.9836e-26	-1.2554	0.218	0.429	7.26016e-22	AC009554.1
2.3687e-26	1.25848	0.629	0.417	8.66969e-22	BASP1
3.52857e-26	-1.06818	0.387	0.585	1.29149e-21	AC073167.1
5.15168e-26	-1.36433	0.162	0.36	1.88557e-21	AC009951.5
7.56193e-26	-1.10196	0.27	0.481	2.76774e-21	NOD2
9.49497e-26	-1.29208	0.182	0.381	3.47525e-21	AATBC
1.13491e-25	-1.29519	0.158	0.354	4.1539e-21	AC103591.3
1.31617e-25	-1.72021	0.093	0.262	4.81733e-21	AC092140.1
1.55731e-25	2.57717	0.23	0.044	5.69993e-21	C2
2.736e-25	-2.04415	0.096	0.268	1.0014e-20	CXCL8
3.75569e-25	-1.07524	0.288	0.495	1.37462e-20	IRF5
3.98366e-25	-1.30808	0.34	0.533	1.45806e-20	AC005237.1
4.97676e-25	-2.39813	0.085	0.24	1.82154e-20	GPR183
1.05885e-24	-1.30779	0.187	0.384	3.8755e-20	CLN8
1.10663e-24	1.7565	0.356	0.142	4.05037e-20	LINC02649
1.54392e-24	-1.15067	0.165	0.36	5.65091e-20	FCAR
1.80759e-24	-1.04421	0.269	0.464	6.61595e-20	TUG1
8.39158e-24	-1.01029	0.327	0.527	3.0714e-19	SLC25A25
1.63441e-23	-1.26639	0.188	0.375	5.98211e-19	NAT9
5.17516e-23	1.13967	0.492	0.274	1.89416e-18	POLR2G
6.56089e-23	1.13473	0.45	0.225	2.40135e-18	AQP9
7.81933e-23	1.81483	0.283	0.09	2.86195e-18	CD40
8.10821e-23	1.05091	0.511	0.285	2.96768e-18	ECH1
8.19223e-23	1.85347	0.293	0.1	2.99844e-18	FCGR1A
8.51144e-23	2.12259	0.254	0.07	3.11527e-18	FCGR1B
1.31789e-22	1.97289	0.213	0.041	4.82362e-18	LEF1
1.54493e-22	-1.89154	0.071	0.213	5.65461e-18	SLC26A11
1.55984e-22	-1.21738	0.206	0.392	5.70917e-18	ITGAM
1.91788e-22	-1.14203	0.298	0.482	7.01961e-18	AC006059.1
5.27717e-22	4.19686	0.234	0.067	1.9315e-17	C1QB
9.79847e-22	1.00404	0.559	0.337	3.58634e-17	ADRM1
1.25006e-21	1.26732	0.418	0.21	4.57534e-17	MRPL23
1.63799e-21	3.37496	0.208	0.047	5.99521e-17	VMO1
1.91775e-21	1.1647	0.481	0.283	7.01916e-17	IGFLR1
2.57784e-21	1.79864	0.308	0.123	9.43515e-17	SESN2
3.39456e-21	1.09035	0.473	0.254	1.24244e-16	NDUFS8
5.20057e-21	1.16568	0.485	0.279	1.90346e-16	PPA1
6.62612e-21	-1.72698	0.098	0.245	2.42523e-16	PHC1
7.8293e-21	1.49121	0.338	0.141	2.8656e-16	TP53INP1
1.06142e-20	-1.30457	0.15	0.323	3.88492e-16	TBC1D4
1.56491e-20	2.66039	0.446	0.297	5.72773e-16	C1QA
2.49568e-20	-1.02417	0.373	0.536	9.13444e-16	WDFY4
2.6932e-20	1.08457	0.41	0.204	9.85738e-16	CYSLTR2
2.7737e-20	1.44448	0.389	0.193	1.0152e-15	PPM1N
2.80797e-20	1.14097	0.508	0.311	1.02775e-15	MPP7
3.06636e-20	1.00272	0.608	0.446	1.12232e-15	MS4A4A
4.81804e-20	-1.39616	0.116	0.271	1.76345e-15	PAX8-AS1
6.67741e-20	1.02882	0.505	0.3	2.444e-15	MX1
2.33182e-19	-1.26025	0.126	0.28	8.53471e-15	AL035071.2
3.5744e-19	-1.37325	0.176	0.334	1.30827e-14	ANKH
3.84127e-19	-1.42289	0.106	0.251	1.40594e-14	TMEM71
3.95334e-19	-1.31791	0.113	0.263	1.44696e-14	MAFK
6.40953e-19	-1.4117	0.111	0.257	2.34595e-14	SYT17
6.42218e-19	-1.00372	0.269	0.447	2.35058e-14	MYCBP2-AS1
6.70518e-19	-1.38459	0.186	0.346	2.45416e-14	CROCC2
8.97326e-19	-1.69137	0.091	0.228	3.2843e-14	SEZ6L
1.48346e-18	-1.38415	0.109	0.253	5.42962e-14	GAS6-AS1
1.8632e-18	-1.32267	0.222	0.386	6.8195e-14	SGK1
2.40835e-18	-1.30921	0.109	0.253	8.81479e-14	MAPK7
2.71029e-18	-1.23118	0.21	0.369	9.91991e-14	MICAL2
4.21691e-18	-1.2902	0.14	0.291	1.54343e-13	ST3GAL6
4.43853e-18	2.13959	0.224	0.072	1.62455e-13	AC011476.3
9.28958e-18	-1.17747	0.172	0.328	3.40008e-13	POFUT1
1.00213e-17	-1.25206	0.176	0.331	3.66791e-13	AC003681.1
1.25276e-17	-1.46595	0.086	0.217	4.58523e-13	AC090644.1
1.27746e-17	-1.35606	0.131	0.276	4.67565e-13	RALGDS
1.35994e-17	1.01375	0.407	0.214	4.97752e-13	GET3
1.38175e-17	-1.5387	0.139	0.28	5.05733e-13	NAV1
1.90452e-17	1.3032	0.332	0.155	6.97072e-13	ASCL2
3.25268e-17	-1.01992	0.285	0.447	1.19051e-12	AC066613.2
3.79176e-17	-1.32478	0.138	0.282	1.38782e-12	ZMAT1
4.06483e-17	1.11412	0.383	0.201	1.48777e-12	ADH5
4.62114e-17	1.42597	0.267	0.109	1.69138e-12	CD69
5.00035e-17	-1.59349	0.093	0.224	1.83018e-12	UACA
5.62168e-17	-1.00621	0.226	0.386	2.05759e-12	CALHM2
7.55191e-17	-1.21272	0.129	0.271	2.76407e-12	AC012358.3
8.69295e-17	1.561	0.247	0.09	3.18171e-12	ZDHHC1
1.01906e-16	-1.4128	0.086	0.211	3.72986e-12	G2E3-AS1
1.78044e-16	-1.16477	0.14	0.283	6.51657e-12	KCNC3
1.90633e-16	1.00173	0.414	0.23	6.97736e-12	ZDHHC12
2.88767e-16	-1.03966	0.225	0.384	1.05692e-11	AC015853.3
3.10267e-16	-1.03814	0.24	0.398	1.13561e-11	TMEM140
4.26467e-16	-1.24679	0.194	0.338	1.56091e-11	TMLHE-AS1
5.10399e-16	1.18122	0.344	0.172	1.86811e-11	MAGED2
5.11547e-16	1.1303	0.382	0.211	1.87231e-11	FUCA1
6.6124e-16	1.05193	0.446	0.282	2.4202e-11	ICAM1
8.68875e-16	-1.10295	0.141	0.28	3.18017e-11	ZEB2-AS1
1.13006e-15	-1.07016	0.238	0.392	4.13613e-11	AC084871.1
1.74251e-15	1.80105	0.206	0.069	6.37776e-11	ACP5
2.01205e-15	-1.03066	0.225	0.372	7.36432e-11	CRTAP
2.92262e-15	1.08952	0.31	0.145	1.06971e-10	TNIK
4.09553e-15	-1.32604	0.106	0.233	1.49901e-10	TNFSF8
7.36694e-15	1.10291	0.327	0.165	2.69637e-10	DCXR
8.10839e-15	1.11688	0.431	0.27	2.96775e-10	CAPG
1.48662e-14	-1.16057	0.114	0.242	5.44117e-10	AC008735.2
1.98687e-14	-1.30108	0.123	0.248	7.27214e-10	SLC22A18
2.19541e-14	1.04688	0.346	0.179	8.03542e-10	STAC3
3.02776e-14	1.06003	0.36	0.194	1.10819e-09	MRPL28
3.64077e-14	1.08539	0.405	0.248	1.33256e-09	CREB5
4.86362e-14	-1.12426	0.116	0.242	1.78013e-09	RRP1
5.6929e-14	-1.00293	0.164	0.299	2.08366e-09	AC024560.5
6.899e-14	1.06872	0.397	0.236	2.5251e-09	DDB2
8.17529e-14	-1.27466	0.111	0.231	2.99224e-09	NIBAN2
1.08028e-13	-1.00009	0.27	0.41	3.95393e-09	CENPP
1.10815e-13	-1.25454	0.107	0.225	4.05594e-09	AL136171.2
1.45963e-13	-1.04717	0.183	0.315	5.34239e-09	HDAC7
1.55103e-13	-1.01509	0.143	0.277	5.67693e-09	ZBTB10
1.74186e-13	1.0029	0.391	0.227	6.37537e-09	NOSIP
1.99844e-13	1.304	0.275	0.133	7.3145e-09	TUBB6
5.6941e-13	-1.15047	0.121	0.237	2.0841e-08	MS4A14
6.30837e-13	1.48475	0.265	0.129	2.30893e-08	TMTC1
9.10243e-13	1.01911	0.336	0.185	3.33158e-08	IMP3
1.43535e-12	1.01889	0.396	0.239	5.25352e-08	TIPARP
1.74638e-12	1.10741	0.338	0.19	6.39192e-08	PPP1R17
1.88857e-12	1.0553	0.364	0.214	6.91236e-08	IFIT3
2.05e-12	-1.02173	0.153	0.277	7.5032e-08	HGF
3.69836e-12	1.16695	0.239	0.109	1.35364e-07	COMMD4
4.00933e-12	1.13195	0.26	0.126	1.46746e-07	PRADC1
4.07028e-12	-1.08048	0.118	0.233	1.48976e-07	ACAP3
5.13155e-12	1.36196	0.339	0.201	1.8782e-07	NKG7
5.21252e-12	-1.04129	0.123	0.237	1.90783e-07	PIK3IP1-AS1
5.66304e-12	-1.01265	0.155	0.277	2.07273e-07	CRTC2
5.78713e-12	1.02058	0.336	0.194	2.11815e-07	HERC5
8.14984e-12	-1.25465	0.099	0.202	2.98292e-07	AC245452.1
1.13282e-11	1.04761	0.29	0.152	4.14624e-07	SMIM30
1.16146e-11	-1.06589	0.16	0.277	4.25106e-07	ZBED5
1.24111e-11	-1.15329	0.107	0.214	4.54258e-07	AC080162.1
1.61052e-11	1.06537	0.317	0.179	5.89466e-07	IL15RA
3.34512e-11	1.17193	0.236	0.112	1.22435e-06	NAXE
5.02483e-11	1.05011	0.278	0.147	1.83914e-06	TECR
5.1691e-11	1.3129	0.232	0.112	1.89194e-06	CORO2A
5.64529e-11	-1.14121	0.587	0.711	2.06623e-06	VCAN
9.28283e-11	1.30323	0.202	0.089	3.39761e-06	ISOC2
9.93791e-11	1.25139	0.208	0.093	3.63737e-06	MAF
1.16484e-10	-1.06343	0.147	0.254	4.26343e-06	PPIF
2.31427e-10	1.02092	0.315	0.187	8.47045e-06	CCS
2.57667e-10	1.23364	0.22	0.106	9.43088e-06	POLR3K
2.99227e-10	-1.04439	0.134	0.237	1.0952e-05	TRIM66
5.25552e-10	-1.06508	0.13	0.234	1.92357e-05	ADAM8
5.40856e-10	-1.04099	0.107	0.204	1.97959e-05	SPDYE2
6.2431e-10	1.1364	0.286	0.162	2.28504e-05	MARCO
7.84051e-10	1.20642	0.256	0.141	2.86971e-05	RAB39A
8.3604e-10	1.21268	0.202	0.095	3.05999e-05	CLECL1
9.56429e-10	1.01169	0.26	0.142	3.50063e-05	HPF1
1.24772e-09	-1.02296	0.123	0.222	4.56677e-05	CHERP
2.25809e-09	-1.13984	0.114	0.207	8.26483e-05	SLC1A4
2.35993e-09	1.02685	0.255	0.138	8.63758e-05	DPM3
6.37366e-09	-1.06753	0.12	0.211	0.000233282	ATXN1L
7.07513e-09	-1.05006	0.143	0.239	0.000258957	RALGPS1
7.24777e-09	1.00776	0.302	0.187	0.000265276	FUOM
8.91038e-09	-1.02281	0.129	0.221	0.000326129	AL513188.1
1.75301e-08	-1.17359	0.123	0.211	0.000641621	PTGS2
1.78779e-08	-1.00781	0.126	0.214	0.000654347	ITGA5
2.16277e-08	-1.06038	0.173	0.268	0.000791597	FILIP1L
8.57763e-08	-1.1134	0.161	0.251	0.0031395	HDX
1.16868e-07	-1.00227	0.197	0.283	0.0042775	SIRPD
1.97316e-07	1.03507	0.202	0.112	0.00722195	RHBDD2
2.3598e-07	1.06452	0.264	0.164	0.00863712	MAP3K7CL

## Sheet: SD7_CD14MonoDEG
p_val	avg_log2FC	pct.1	pct.2	p_val_adj	Genes
0	-2.3069	0.349	0.806	0	VCAN-AS1
0	-2.29036	0.514	0.968	0	ANPEP
0	2.52662	0.772	0.357	0	PLAC8
0	11.7612	0.399	0	0	XIST
0	2.29144	0.844	0.448	0	PSME2
0	-2.16431	0.601	0.943	0	HIF1A-AS3
0	1.33859	0.96	0.829	0	SERPINA1
0	-1.96212	0.863	0.993	0	AP003086.1
0	-1.57099	0.887	0.996	0	AC020656.1
0	-1.09897	0.925	0.99	0	BTG1
0	-1.15932	0.949	0.991	0	RAB31
0	-1.35353	0.97	0.998	0	SLC11A1
0	1.15133	0.985	0.965	0	PFN1
0	1.11987	0.983	0.978	0	FCER1G
0	1.14844	0.995	0.991	0	CYBA
0	1.30059	0.996	0.998	0	S100A4
0	1.21482	0.996	0.995	0	SH3BGRL3
0	1.045	0.998	0.998	0	TMSB10
1.72719e-305	-1.04499	0.934	0.993	6.3217e-301	FBXL5
7.3382e-296	1.67302	0.841	0.466	2.68586e-291	PSMB3
1.07891e-291	-4.07478	0.049	0.552	3.94891e-287	GPM6A
3.94444e-289	2.77755	0.595	0.165	1.44371e-284	FAM20A
6.88822e-288	2.43526	0.698	0.286	2.52116e-283	VAMP5
6.89777e-288	1.15223	0.943	0.817	2.52465e-283	COX6B1
9.97349e-282	1.54145	0.957	0.854	3.6504e-277	HLA-DRB1
3.48065e-275	-1.01659	0.868	0.98	1.27395e-270	LSP1
3.54477e-268	-1.15824	0.837	0.961	1.29742e-263	MTRNR2L12
7.41016e-264	-1.14518	0.921	0.983	2.71219e-259	PIK3R5
4.66943e-256	2.72421	0.623	0.222	1.70906e-251	MT2A
7.92349e-253	2.08163	0.854	0.568	2.90008e-248	CRIP1
1.94153e-241	-1.13755	0.825	0.948	7.1062e-237	CD300E
1.09828e-240	-2.54624	0.359	0.765	4.01983e-236	CXCL8
4.81194e-237	1.28208	0.911	0.673	1.76122e-232	LITAF
1.82046e-234	5.58675	0.268	0.008	6.66306e-230	AC105402.3
5.7643e-233	-1.11827	0.86	0.971	2.10979e-228	ATP13A3
1.74069e-231	1.8786	0.747	0.388	6.37111e-227	MTSS1
3.98347e-226	-1.63385	0.427	0.786	1.45799e-221	NIBAN2
1.18692e-223	1.09612	0.905	0.76	4.34424e-219	COX5B
8.83636e-222	-1.06907	0.885	0.971	3.2342e-217	KYNU
1.06281e-219	-1.76496	0.406	0.757	3.89e-215	AC068282.1
2.76646e-218	2.94943	0.456	0.108	1.01255e-213	CSGALNACT1
3.63772e-217	1.84575	0.668	0.284	1.33144e-212	EPSTI1
6.57366e-213	1.69385	0.766	0.482	2.40602e-208	UCP2
7.4855e-208	7.82013	0.225	0.002	2.73977e-203	NEBL
5.90267e-206	-1.31683	0.569	0.849	2.16043e-201	USP3-AS1
4.4659e-205	3.13063	0.368	0.063	1.63456e-200	AC011476.3
1.52326e-192	1.10329	0.924	0.762	5.57528e-188	IQGAP2
3.5754e-192	1.45515	0.913	0.756	1.30863e-187	IFITM2
6.7934e-188	-1.1466	0.689	0.9	2.48645e-183	INPP5A
1.04185e-186	-1.01706	0.946	0.995	3.81327e-182	PLAUR
1.1555e-186	1.89409	0.779	0.523	4.22925e-182	IFITM3
3.99333e-186	-1.10467	0.701	0.937	1.4616e-181	PLCB1
1.27876e-185	1.59595	0.803	0.563	4.68039e-181	TCF7L2
2.87703e-184	-1.26687	0.597	0.87	1.05302e-179	AQP9
1.83145e-183	-2.12864	0.192	0.569	6.70329e-179	CCDC144A
2.02729e-183	1.68538	0.666	0.334	7.42008e-179	DNAJC15
9.35828e-182	1.36148	0.777	0.489	3.42523e-177	PSMB10
6.13886e-180	-1.67414	0.326	0.697	2.24688e-175	ALDH1A2
1.0384e-178	1.38403	0.773	0.499	3.80065e-174	PRDX1
6.07886e-178	-1.87372	0.305	0.692	2.22492e-173	PROK2
4.13464e-174	1.05368	0.878	0.719	1.51332e-169	VAMP8
1.41074e-172	1.01853	0.89	0.753	5.16345e-168	PSME1
1.6922e-172	1.59289	0.669	0.328	6.19362e-168	LY6E
6.05275e-172	1.53383	0.732	0.441	2.21537e-167	LAP3
3.19195e-169	-1.05695	0.715	0.909	1.16828e-164	IVNS1ABP
7.14077e-168	-1.10022	0.732	0.902	2.61359e-163	SLC49A4
1.42789e-162	-1.33965	0.477	0.765	5.22623e-158	AC023424.3
4.48741e-162	-1.42816	0.432	0.736	1.64244e-157	MT-ND6
1.56711e-161	-1.69694	0.337	0.663	5.73576e-157	PPIF
9.53602e-161	-3.3968	0.052	0.388	3.49028e-156	AC008440.2
8.58395e-158	2.40642	0.382	0.096	3.14181e-153	AL589693.1
5.97676e-157	1.55008	0.861	0.72	2.18755e-152	HLA-DPA1
5.74164e-153	1.42288	0.762	0.467	2.1015e-148	GNG2
6.14002e-153	2.27039	0.402	0.114	2.24731e-148	RRAS
3.11609e-152	-1.20686	0.654	0.858	1.14052e-147	ACSL3
5.81356e-147	-1.224	0.476	0.781	2.12782e-142	VNN2
4.4101e-145	1.11579	0.8	0.575	1.61414e-140	SNHG5
8.2514e-145	-1.27594	0.55	0.804	3.02009e-140	MAFB
1.21105e-144	1.11263	0.842	0.615	4.43255e-140	ITGA4
6.99543e-144	-1.76637	0.277	0.595	2.5604e-139	AC104365.1
6.00268e-142	1.95119	0.477	0.181	2.19704e-137	PLAAT4
2.41658e-138	1.9003	0.316	0.066	8.84491e-134	CCDC26
3.45544e-138	-1.12821	0.568	0.797	1.26472e-133	DPYD-AS1
3.2944e-136	2.14774	0.334	0.083	1.20579e-131	NKG7
4.51629e-134	-2.16332	0.133	0.457	1.65301e-129	PPARG
2.74512e-133	1.1925	0.757	0.517	1.00474e-128	PSMB9
1.2721e-129	-1.63262	0.328	0.624	4.656e-125	GK5
8.23264e-129	-1.33584	0.438	0.722	3.01323e-124	EEPD1
9.1126e-129	-1.27905	0.556	0.827	3.3353e-124	G0S2
1.05006e-126	-1.41296	0.378	0.656	3.84333e-122	AC079793.1
1.6439e-122	1.07626	0.779	0.526	6.01683e-118	TSC22D3
1.12412e-120	-1.41397	0.345	0.628	4.11438e-116	AC011933.4
4.78138e-120	-1.18799	0.401	0.715	1.75003e-115	EREG
3.77362e-119	-1.69316	0.213	0.51	1.38118e-114	AL157402.2
4.60415e-119	-5.53565	0.008	0.253	1.68517e-114	CASC8
1.16172e-118	-3.03772	0.047	0.316	4.252e-114	STEAP1B
6.9047e-118	1.07636	0.737	0.473	2.52719e-113	IRF1
4.31445e-117	-1.51104	0.261	0.56	1.57913e-112	SPRED2
4.62237e-117	1.0281	0.871	0.731	1.69183e-112	TIMP1
1.04367e-116	-1.00081	0.567	0.785	3.81995e-112	BST1
1.4993e-116	1.59757	0.47	0.193	5.48759e-112	IFI6
2.71526e-116	-1.08706	0.409	0.694	9.93813e-112	ARHGAP26-AS1
7.91396e-116	1.82949	0.416	0.157	2.89659e-111	FAM117B
5.44168e-113	1.43198	0.562	0.295	1.99171e-108	ARHGEF3
1.36274e-112	-1.09157	0.454	0.718	4.98778e-108	SLC7A5
2.86042e-112	-1.34338	0.388	0.685	1.04694e-107	THBS1
1.50958e-110	2.15054	0.326	0.099	5.5252e-106	GBP4
2.71386e-110	-1.36247	0.368	0.65	9.93299e-106	AC084871.1
3.19886e-108	1.06315	0.778	0.57	1.17081e-103	STAT1
1.70935e-107	1.29225	0.64	0.385	6.25639e-103	CIB1
2.77859e-107	1.99019	0.345	0.114	1.01699e-102	GBP1
1.2258e-106	3.00171	0.201	0.032	4.48654e-102	CD40
1.01926e-105	-1.86358	0.178	0.467	3.73058e-101	SDC2
1.0799e-105	-3.66265	0.023	0.256	3.95255e-101	ZNF385D
2.88399e-105	-1.68709	0.214	0.489	1.05557e-100	AC008771.1
4.88774e-104	-1.35671	0.361	0.616	1.78896e-99	AP001011.1
9.73826e-101	-1.28702	0.281	0.566	3.5643e-96	FOSL1
2.59101e-100	1.4397	0.624	0.41	9.48335e-96	CALHM6
7.48517e-100	-3.43498	0.027	0.254	2.73965e-95	ZFPM2
1.6215e-99	-1.32454	0.307	0.569	5.93483e-95	NBPF19
5.61072e-97	1.21999	0.691	0.487	2.05358e-92	AFF1
1.02605e-96	1.22869	0.641	0.411	3.75546e-92	MYOF
4.86526e-96	1.12792	0.638	0.4	1.78073e-91	ZNHIT1
6.35639e-95	-1.19096	0.39	0.627	2.3265e-90	MAEA
3.53261e-94	1.51581	0.312	0.096	1.29297e-89	AUTS2
6.74017e-93	-1.19456	0.348	0.611	2.46697e-88	LINC00937
6.7418e-93	-1.18543	0.426	0.664	2.46757e-88	CPB2-AS1
2.77315e-92	1.38798	0.616	0.381	1.015e-87	CAMK2D
3.67264e-92	-1.28437	0.419	0.67	1.34422e-87	CYP1B1
6.74247e-92	-1.40759	0.301	0.551	2.46781e-87	LONRF3
1.18406e-91	-1.89039	0.128	0.376	4.33379e-87	LINC00486
9.32113e-91	-1.15942	0.472	0.679	3.41163e-86	ANKUB1
2.14564e-90	-1.48467	0.197	0.459	7.85326e-86	QPCT
6.33603e-90	2.29351	0.246	0.065	2.31905e-85	HSPB1
1.09245e-89	1.27666	0.617	0.389	3.99846e-85	TIPARP
3.43416e-89	1.04372	0.669	0.46	1.25694e-84	ATOX1
5.63916e-89	1.10494	0.607	0.36	2.06399e-84	RNF181
9.87696e-89	1.28796	0.518	0.269	3.61506e-84	P2RY13
1.01912e-88	-1.40599	0.362	0.606	3.73009e-84	GPAT3
3.30696e-88	1.6092	0.388	0.162	1.21038e-83	IFI35
2.20535e-87	-1.27207	0.312	0.572	8.07182e-83	TMCC3
6.17016e-87	1.02006	0.707	0.516	2.25834e-82	HLA-DMA
6.36936e-85	1.7973	0.351	0.141	2.33125e-80	MARCO
7.89821e-85	1.94368	0.283	0.091	2.89082e-80	JUP
3.16911e-84	2.55061	0.21	0.05	1.15992e-79	PDLIM1
6.34705e-84	1.03466	0.664	0.454	2.32309e-79	PPDPF
1.70276e-83	2.22526	0.225	0.058	6.23226e-79	VSTM1
2.20777e-82	1.37071	0.491	0.261	8.08067e-78	ISG15
3.33575e-82	1.0571	0.653	0.427	1.22092e-77	NDUFA3
1.60556e-81	1.69791	0.347	0.14	5.87649e-77	CLU
2.29292e-81	1.47349	0.351	0.141	8.39231e-77	LTB
3.97863e-81	-1.4471	0.212	0.451	1.45622e-76	AC005920.2
7.60286e-81	1.06167	0.667	0.468	2.78272e-76	CHCHD10
1.21326e-80	1.22431	0.468	0.23	4.44065e-76	MX1
2.03951e-80	-1.06651	0.411	0.629	7.4648e-76	NOD2
3.33888e-80	-1.61814	0.114	0.352	1.22206e-75	WLS
1.27409e-79	1.06738	0.644	0.428	4.66329e-75	ATP8B4
1.06988e-78	-1.1235	0.37	0.593	3.91587e-74	AL139807.1
1.92553e-77	1.33793	0.411	0.191	7.04763e-73	CDK6
5.61786e-77	-1.06141	0.332	0.573	2.05619e-72	PHF12
1.36766e-76	-1.2453	0.262	0.498	5.00578e-72	AP000331.1
2.83976e-76	-1.16208	0.336	0.575	1.03938e-71	LUCAT1
1.15248e-74	-1.3401	0.236	0.474	4.21819e-70	OLR1
4.72521e-74	-1.67359	0.2	0.427	1.72947e-69	THBD
7.07547e-74	-1.16886	0.276	0.512	2.58969e-69	NUAK2
2.82638e-71	-1.86241	0.095	0.303	1.03448e-66	MAPK7
3.96796e-70	1.94428	0.232	0.073	1.45231e-65	TNNT1
1.10451e-69	-1.65961	0.096	0.306	4.04261e-65	GOLM1
1.87852e-69	-1.06702	0.344	0.567	6.87557e-65	ADAM8
7.36487e-69	1.70005	0.297	0.117	2.69562e-64	ABI3
8.13017e-69	-2.55384	0.06	0.246	2.97572e-64	FSIP1
2.14262e-68	1.11856	0.498	0.285	7.84219e-64	NDUFS8
5.50699e-66	-1.07225	0.39	0.608	2.01561e-61	PTGS2
4.49336e-65	-1.35951	0.205	0.417	1.64461e-60	SNHG14
5.40092e-65	-1.70037	0.127	0.326	1.97679e-60	MAP3K12
1.4496e-64	-1.1113	0.314	0.527	5.30568e-60	LINC00513
1.70366e-62	-2.24912	0.068	0.247	6.23555e-58	AL163541.1
4.70035e-62	-1.41787	0.139	0.345	1.72038e-57	S1PR3
6.63639e-62	-1.17069	0.235	0.443	2.42899e-57	BEST1
1.43669e-61	1.2445	0.393	0.2	5.25842e-57	SAMD9L
1.14006e-60	1.86277	0.234	0.084	4.17274e-56	IGKC
2.10841e-60	-1.0005	0.384	0.585	7.717e-56	ADARB1
5.24703e-60	-2.5984	0.043	0.205	1.92047e-55	CD44-AS1
1.87927e-59	-1.88852	0.068	0.243	6.87831e-55	HLA-DQA2
5.16129e-58	-1.48125	0.186	0.383	1.88908e-53	AC037198.1
1.16699e-57	1.1516	0.467	0.276	4.27131e-53	AC007952.4
5.55786e-57	1.09668	0.492	0.302	2.03423e-52	NASP
3.0456e-56	-1.06954	0.28	0.479	1.11472e-51	AP002336.2
4.12016e-56	1.50768	0.273	0.113	1.50802e-51	IMP3
1.03934e-55	1.69251	0.229	0.084	3.80408e-51	SMAD1
3.51338e-55	-1.40704	0.169	0.353	1.28593e-50	MYCBP2-AS1
5.07017e-55	1.02476	0.548	0.368	1.85573e-50	TBC1D8
6.7266e-55	1.16117	0.38	0.193	2.462e-50	PSENEN
2.13584e-54	-1.21984	0.221	0.41	7.81739e-50	AC026202.2
3.37892e-54	2.07851	0.281	0.128	1.23672e-49	FCGR3A
6.21237e-54	1.30595	0.445	0.265	2.27379e-49	BORCS5
1.72166e-52	-1.28274	0.211	0.395	6.30143e-48	AMZ1
3.19906e-52	1.08234	0.44	0.259	1.17089e-47	CPEB3
4.93106e-52	-1.41478	0.175	0.354	1.80482e-47	AC066613.2
2.26749e-51	-1.35316	0.247	0.423	8.29925e-47	KCNQ1OT1
5.80493e-51	1.24068	0.377	0.206	2.12466e-46	TMEM144
8.7943e-51	-1.46981	0.174	0.36	3.2188e-46	AREG
1.7569e-50	1.07766	0.448	0.269	6.43043e-46	GSN
2.06718e-50	1.18002	0.364	0.189	7.56608e-46	OAS1
4.58596e-50	-1.20258	0.211	0.391	1.67851e-45	SLC12A7
1.96721e-49	1.1726	0.369	0.2	7.20017e-45	GPBAR1
5.60986e-49	1.42489	0.451	0.287	2.05327e-44	RETN
6.82908e-49	-1.70254	0.091	0.251	2.49951e-44	GPR27
1.1729e-48	1.1053	0.37	0.198	4.29293e-44	MRPL23
1.31261e-48	-1.0129	0.232	0.414	4.80429e-44	RNF40
1.8587e-48	-1.19698	0.175	0.354	6.80302e-44	AC005480.1
2.28645e-48	-1.01727	0.239	0.435	8.36862e-44	MIR646HG
7.20401e-47	-1.00735	0.382	0.548	2.63674e-42	ARL4C
1.3297e-46	-1.23413	0.221	0.392	4.86684e-42	ZCWPW1
1.72198e-46	-1.18926	0.203	0.372	6.30263e-42	AC008937.2
2.10861e-46	-2.07355	0.062	0.205	7.71771e-42	CASS4
4.85177e-46	1.28511	0.301	0.148	1.7758e-41	HSH2D
1.13907e-45	1.24719	0.273	0.126	4.1691e-41	DDX60
4.77668e-45	1.33682	0.355	0.2	1.74831e-40	CCDC200
5.68153e-45	1.57978	0.243	0.107	2.0795e-40	GBP5
6.04173e-45	-1.09664	0.186	0.364	2.21133e-40	MARC1
4.44915e-44	1.38954	0.236	0.101	1.62843e-39	CYSLTR2
7.49249e-44	1.20746	0.573	0.459	2.74233e-39	HLA-DQB1
1.57705e-43	1.24176	0.272	0.127	5.77214e-39	MRPL27
2.67699e-43	1.00346	0.417	0.249	9.79804e-39	GIMAP7
3.73139e-43	-1.09987	0.172	0.34	1.36573e-38	AC025164.1
3.85468e-43	-1.46797	0.109	0.263	1.41085e-38	AC064805.1
4.35604e-43	-1.97847	0.067	0.205	1.59435e-38	AC025580.2
6.03419e-43	1.05052	0.382	0.222	2.20857e-38	HHEX
7.29859e-43	-1.19343	0.195	0.358	2.67136e-38	AL031772.1
1.52518e-42	-1.12108	0.249	0.415	5.58231e-38	ERCC8
6.88812e-42	1.07261	0.279	0.134	2.52112e-37	IL15RA
9.53375e-42	1.2681	0.255	0.119	3.48945e-37	HEG1
5.81897e-41	-1.14153	0.246	0.401	2.1298e-36	DIAPH2-AS1
1.16879e-40	1.05657	0.368	0.212	4.27789e-36	ZNF487
5.64454e-40	1.01043	0.353	0.199	2.06596e-35	C5orf56
2.7901e-38	-1.36631	0.121	0.264	1.02121e-33	AC009554.1
3.75283e-38	1.08574	0.311	0.165	1.37357e-33	CD69
4.97424e-38	1.22748	0.251	0.12	1.82062e-33	TNFAIP8L2
2.24766e-37	1.05509	0.373	0.228	8.22667e-33	BCL11A
2.92422e-37	1.28564	0.205	0.088	1.07029e-32	CCDC173
4.4376e-37	-1.17725	0.155	0.3	1.62421e-32	AL354733.3
1.33327e-36	-1.27761	0.135	0.277	4.87992e-32	DGAT2
6.24252e-36	-1.49874	0.074	0.2	2.28482e-31	AL139022.1
1.37663e-35	-1.56427	0.094	0.224	5.03859e-31	AL035071.2
1.48325e-35	1.12835	0.277	0.144	5.42884e-31	TEC
2.07215e-35	1.4514	0.345	0.213	7.58428e-31	SPDYA
2.66502e-35	-1.36221	0.1	0.232	9.75424e-31	AC009951.5
4.96143e-35	1.4322	0.214	0.1	1.81593e-30	WDR49
5.02989e-35	1.04782	0.363	0.222	1.84099e-30	AL691403.1
7.52997e-35	1.10967	0.294	0.159	2.75604e-30	IL2RG
8.21631e-35	1.05659	0.29	0.156	3.00725e-30	CGAS
8.80183e-35	1.18861	0.252	0.128	3.22156e-30	KIAA0825
3.8613e-33	-1.29701	0.129	0.265	1.41328e-28	ADAM28
4.38558e-33	1.01921	0.298	0.165	1.60517e-28	RPS6KA2
7.53556e-33	1.37981	0.247	0.13	2.75809e-28	SH3RF1
8.92631e-33	1.15454	0.262	0.138	3.26712e-28	PPARGC1B
9.61527e-33	-1.03722	0.157	0.294	3.51929e-28	MAFK
1.08935e-32	-1.07976	0.25	0.391	3.98712e-28	TFDP2
1.15791e-32	1.23668	0.252	0.132	4.23806e-28	TP53INP1
5.79073e-32	-1.18517	0.117	0.247	2.11946e-27	SMPDL3A
1.08767e-30	-1.32564	0.115	0.237	3.98099e-26	AL161725.1
2.96653e-29	-1.19385	0.127	0.247	1.08578e-24	SH3D19
6.98918e-29	1.21092	0.29	0.172	2.55811e-24	SASH1
1.29989e-28	1.04535	0.275	0.156	4.75772e-24	HCFC1R1
1.44487e-28	-1.23994	0.097	0.216	5.28837e-24	LOXHD1
1.9133e-28	1.12112	0.203	0.1	7.00288e-24	MRPL1
6.05441e-28	1.12895	0.226	0.117	2.21597e-23	IER5L
6.99209e-28	-1.14204	0.107	0.223	2.55918e-23	KDM5D
1.44953e-27	-1.1189	0.119	0.238	5.30543e-23	HSD11B1-AS1
1.77792e-27	1.10593	0.221	0.115	6.50735e-23	TCN2
4.7636e-27	-1.07498	0.151	0.271	1.74353e-22	AC073167.1
7.17775e-26	1.00623	0.307	0.192	2.62713e-21	OSBPL3
1.72408e-24	-1.01866	0.125	0.235	6.3103e-20	AC104316.1
6.97592e-24	-1.00104	0.148	0.259	2.55325e-19	P4HA2
2.6064e-23	1.10333	0.244	0.144	9.53968e-19	SHLD1
3.62956e-23	-1.07134	0.145	0.253	1.32845e-18	IRAK2
3.69304e-23	1.07077	0.205	0.111	1.35169e-18	KIF16B
6.27832e-22	1.0078	0.204	0.111	2.29793e-17	COMMD4
2.20057e-21	-1.03137	0.126	0.227	8.05431e-17	ZC3H12A
3.05067e-20	1.1523	0.263	0.17	1.11658e-15	EPB41L2
4.00818e-18	1.08857	0.274	0.178	1.46703e-13	CCL5

## Sheet: SD8_BlastNumbers
Patient	CART	Cell Number
BM11	CART19	1113
BM4	CART19	11
BM5	CART19	72
BM6	CART19	31
BM9	CART19	10
BM1	CART22	12
BM2	CART22	4047
BM7	CART22	3
BM8	CART22	13

## Sheet: SD9_BMCellNumbers
Var1	CART19	CART22
CD4-T	122	155
CD8-T	168	18
Early Lymphoid	857	971
GMP	131	177
Immature B	1700	1303
Mature B	86	14
MEP	142	181
Monocytes	579	224
Myeloid Precursors	54	1009
Pre B	279	95
Pre B Pro B	212	186

## Sheet: SD10_BMBlasts
Gene	p_val	avg_log2FC	pct.1	pct.2	p_val_adj
TC2N	2.23008e-197	11.3088	0.212	0	8.16232e-193
PREX2	0	10.4319	0.484	0.001	0
AC105402.3	0	9.21859	0.365	0	0
PTGDR	3.37013e-192	8.76548	0.205	0	1.2335e-187
LINC00871	0	8.73361	0.719	0.007	0
PROM1	0	8.49673	0.725	0.004	0
GIMAP7	1.55318e-204	8.31098	0.222	0.001	5.68478e-200
AC112770.1	0	8.25664	0.604	0.001	0
JAKMIP2	0	7.94893	0.416	0.003	0
AGPS	0	7.64	0.369	0.002	0
AC090348.1	0	7.56554	0.598	0.004	0
C12orf42	1.20221e-202	7.53769	0.227	0.003	4.40019e-198
CEACAM6	1.16839e-187	7.37132	0.215	0.003	4.27642e-183
LINC00578	0	7.08835	0.758	0.036	0
STAB1	0	7.02558	0.539	0.01	0
CD1C	0	6.99669	0.352	0.004	0
AL023574.1	0	6.95144	0.397	0.016	0
HEMGN	3.28917e-215	6.70743	0.234	0.001	1.20387e-210
FLT1	0	6.41007	0.81	0.055	0
GPRIN3	0	6.39844	0.418	0.009	0
MCTP2	1.22579e-179	6.14657	0.209	0.002	4.4865e-175
B4GALNT4	3.70999e-208	6.14533	0.245	0.005	1.35789e-203
MT-ND6	4.61213e-226	6.02547	0.647	0.008	1.68809e-221
SKAP2	6.98281e-202	6.02224	0.247	0.002	2.55578e-197
SEMA6A	0	5.93457	0.92	0.064	0
MN1	6.04164e-301	5.82524	0.352	0.008	2.2113e-296
CYTL1	0	5.8206	0.482	0.026	0
FLT4	2.41132e-262	5.7915	0.344	0.012	8.82567e-258
AUXG01000058.1	0	5.76352	0.404	0.017	0
RGS18	0	5.64493	0.378	0.011	0
TMEM236	0	5.60533	0.617	0.026	0
ADGRG1	1.40191e-236	5.59449	0.294	0.008	5.13114e-232
LCN10	1.2157e-183	5.38432	0.24	0.011	4.44959e-179
PTPRD	0	5.36101	0.475	0.026	0
CYGB	4.21127e-210	5.33554	0.266	0.01	1.54137e-205
AC011257.1	2.44441e-305	5.31414	0.454	0.043	8.94677e-301
MYO18B	0	5.22653	0.642	0.037	0
BMPR1B	2.19613e-174	5.1671	0.227	0.008	8.03806e-170
SYNJ2	1.30772e-287	5.08707	0.378	0.017	4.78638e-283
PYHIN1	1.96656e-220	5.0469	0.248	0.003	7.19781e-216
ATP6V0A4	1.76475e-168	5.02496	0.233	0.012	6.45914e-164
CCND2	0	5.00952	0.557	0.022	0
SEMA6A-AS1	0	4.97225	0.719	0.067	0
TOX	0	4.91115	0.825	0.066	0
PURPL	0	4.9083	0.562	0.022	0
ARHGAP24	0	4.87124	0.829	0.076	0
BMP3	3.25191e-215	4.86152	0.29	0.015	1.19023e-210
OSM	1.41682e-158	4.85853	0.257	0.02	5.18572e-154
AC119673.2	0	4.83534	0.457	0.033	0
SP140	7.06316e-262	4.8191	0.355	0.015	2.58519e-257
COL23A1	2.71992e-158	4.81426	0.269	0.026	9.95518e-154
DOCK4	1.2698e-282	4.80951	0.42	0.029	4.64761e-278
HOPX	0	4.8014	0.534	0.047	0
AL392086.3	0	4.79856	0.715	0.082	0
LCN6	0	4.79099	0.56	0.048	0
AC009055.1	2.3318e-226	4.71451	0.318	0.019	8.53462e-222
CD300A	1.1335e-146	4.67378	0.222	0.016	4.14874e-142
LINC00692	6.87207e-250	4.51604	0.331	0.014	2.51525e-245
PLEKHG1	0	4.50505	0.907	0.207	0
EMID1	5.30208e-147	4.50314	0.22	0.014	1.94061e-142
AC084816.1	0	4.48278	0.628	0.057	0
PTPRN2	3.86692e-187	4.47732	0.323	0.029	1.41533e-182
MEST	2.0239e-180	4.47285	0.342	0.043	7.40766e-176
SH3BP5	0	4.41319	0.914	0.144	0
ARHGEF17	8.46633e-134	4.40657	0.2	0.014	3.09876e-129
LINC02328	6.35585e-250	4.3767	0.362	0.02	2.32631e-245
NBAT1	2.04762e-135	4.3584	0.209	0.015	7.4945e-131
CASC15	0	4.33791	0.825	0.133	0
ITGA6	0	4.33393	0.783	0.106	0
TBXAS1	0	4.33179	0.494	0.04	0
RNF220	0	4.33091	0.722	0.126	0
NRP1	1.12465e-256	4.32508	0.411	0.039	4.11634e-252
S100Z	0	4.24363	0.791	0.106	0
LINC00922	0	4.15098	0.637	0.064	0
GRK3	0	4.1472	0.6	0.056	0
NOTCH1	1.85328e-280	3.98676	0.45	0.045	6.78318e-276
MEF2C-AS2	4.56108e-295	3.89226	0.51	0.067	1.6694e-290
EGFL7	6.50196e-270	3.83242	0.504	0.05	2.37978e-265
SHANK3	0	3.78493	0.684	0.119	0
MSR1	0	3.734	0.791	0.141	0
GLI3	9.38841e-130	3.6608	0.23	0.026	3.43625e-125
AGPAT2	4.00352e-109	3.61832	0.23	0.029	1.46533e-104
LINC00486	0	3.60947	0.728	0.177	0
AC104695.4	2.72994e-166	3.60818	0.32	0.043	9.99185e-162
SKI	3.18771e-299	3.58506	0.57	0.09	1.16673e-294
CCDC26	0	3.58277	0.886	0.314	0
AC092384.1	5.17532e-157	3.55831	0.335	0.056	1.89422e-152
YES1	0	3.54942	0.601	0.093	0
AC002454.1	2.11007e-186	3.53254	0.466	0.097	7.72307e-182
MT-CO2	0	3.51184	0.998	0.06	0
LAMA3	1.42843e-289	3.50559	0.728	0.255	5.22821e-285
BIN1	2.16909e-127	3.50534	0.251	0.033	7.93909e-123
RIN3	3.42869e-175	3.50307	0.309	0.034	1.25493e-170
CALD1	4.1576e-107	3.50047	0.226	0.028	1.52172e-102
HLA-DQA1	0	3.50032	0.665	0.12	0
CARD16	6.20908e-118	3.47253	0.305	0.049	2.27258e-113
SLC18A2	1.63085e-95	3.43709	0.209	0.032	5.96909e-91
SH3BP5-AS1	6.85064e-106	3.42699	0.239	0.04	2.5074e-101
CBFA2T3	0	3.42256	0.711	0.171	0
SHOC1	1.32822e-98	3.41398	0.205	0.026	4.86142e-94
AC125603.1	5.89181e-214	3.39332	0.458	0.089	2.15646e-209
AFAP1L2	1.48391e-84	3.3806	0.207	0.035	5.43126e-80
LINC00649	8.96084e-98	3.37791	0.243	0.042	3.27976e-93
GLIPR1	6.29209e-157	3.37359	0.378	0.066	2.30297e-152
BIN2	6.13863e-143	3.37088	0.326	0.053	2.2468e-138
PRR5L	4.26565e-173	3.34502	0.351	0.048	1.56127e-168
SDK2	0	3.33468	0.892	0.268	0
LST1	2.20785e-162	3.33122	0.413	0.064	8.08096e-158
PIK3R5	2.0807e-237	3.32429	0.422	0.051	7.61556e-233
TMC8	1.9794e-112	3.31393	0.272	0.045	7.24479e-108
DIPK1C	4.41807e-252	3.31203	0.567	0.125	1.61706e-247
AC008569.1	2.79182e-107	3.29307	0.284	0.043	1.02183e-102
RAMP1	2.31205e-102	3.28992	0.232	0.033	8.46232e-98
AP001021.3	5.16746e-103	3.28819	0.204	0.024	1.89134e-98
HSH2D	0	3.27055	0.893	0.399	0
TPO	1.0381e-221	3.26592	0.496	0.084	3.79955e-217
PLCH1	3.50954e-245	3.24011	0.516	0.096	1.28453e-240
CSF3R	6.5908e-277	3.23591	0.601	0.129	2.4123e-272
PRKAR2B	5.9648e-154	3.22784	0.351	0.066	2.18318e-149
TEX14	1.82831e-124	3.21638	0.283	0.048	6.69179e-120
HLA-DQB1	8.03194e-241	3.21265	0.566	0.125	2.93977e-236
L3MBTL4	0	3.20202	0.602	0.083	0
ZNF423	1.07188e-278	3.20108	0.622	0.14	3.92318e-274
PRKCQ	1.13064e-183	3.19261	0.412	0.068	4.13827e-179
KCNMB4	2.62738e-111	3.19167	0.331	0.082	9.61647e-107
LRP5	6.95245e-194	3.15929	0.462	0.087	2.54467e-189
AC105450.1	0	3.13688	0.721	0.193	0
GALNT3	1.97205e-152	3.10392	0.303	0.041	7.2179e-148
LINC01163	0	3.09482	0.751	0.174	0
MMP25-AS1	1.99179e-122	3.08714	0.316	0.063	7.29017e-118
LINC02762	1.47794e-108	3.08111	0.263	0.044	5.4094e-104
LTB	1.3308e-131	3.08086	0.309	0.037	4.87085e-127
CASP1	2.74681e-75	3.07436	0.218	0.038	1.00536e-70
CD200	2.74168e-173	3.04469	0.424	0.086	1.00348e-168
AP005273.2	2.98845e-126	3.01902	0.351	0.078	1.0938e-121
PYGL	1.52766e-133	3.0173	0.323	0.055	5.59139e-129
BANK1	0	3.00519	0.957	0.436	0
MRC1	6.18167e-85	2.98588	0.227	0.042	2.26255e-80
SLC9A3R1	4.75628e-108	2.94014	0.297	0.058	1.74085e-103
NIN	0	2.93411	0.933	0.496	0
POU4F1	9.11509e-251	2.92869	0.624	0.16	3.33621e-246
DLGAP2	0	2.92736	0.839	0.254	0
ABHD12B	6.23276e-161	2.92295	0.34	0.052	2.28125e-156
AP002762.2	0	2.91136	0.869	0.391	0
AC083870.1	1.84664e-89	2.87851	0.219	0.037	6.7589e-85
RAB37	7.58304e-106	2.87051	0.281	0.055	2.77547e-101
HBEGF	2.31609e-79	2.86674	0.264	0.066	8.47711e-75
SMAGP	1.95655e-103	2.86438	0.314	0.074	7.16118e-99
PRKD2	0	2.83303	0.796	0.275	0
LYSMD2	2.51332e-136	2.82598	0.364	0.08	9.199e-132
GRAMD4	3.12822e-97	2.82481	0.293	0.067	1.14496e-92
CYTH4	1.30257e-119	2.81635	0.289	0.053	4.76752e-115
TRIM24	1.7724e-233	2.80029	0.742	0.307	6.48717e-229
EEPD1	1.38997e-216	2.78887	0.537	0.12	5.08742e-212
IER2	9.17354e-245	2.77307	0.712	0.238	3.35761e-240
TNFRSF1B	2.4733e-69	2.76715	0.234	0.058	9.05254e-65
ZNF626	1.24992e-111	2.7665	0.262	0.042	4.57484e-107
TBL1Y	4.11182e-238	2.73939	0.439	0.046	1.50497e-233
CD19	8.61252e-72	2.72423	0.233	0.051	3.15227e-67
GSAP	1.43842e-149	2.72011	0.45	0.111	5.26476e-145
ATP10A	1.99345e-289	2.7076	0.69	0.174	7.29621e-285
COPG2	4.94497e-74	2.70241	0.22	0.042	1.80991e-69
METRNL	1.4208e-88	2.68596	0.264	0.064	5.20026e-84
AP002075.1	8.84994e-267	2.68271	0.65	0.162	3.23917e-262
D2HGDH	2.61768e-125	2.65428	0.437	0.122	9.58096e-121
FOSL2	9.83343e-189	2.63214	0.647	0.261	3.59913e-184
ARRB1	5.96421e-119	2.62184	0.386	0.1	2.18296e-114
TMEM156	3.07405e-210	2.61389	0.627	0.179	1.12513e-205
CEBPA	1.77448e-47	2.60929	0.2	0.061	6.49477e-43
CNN2	2.83278e-90	2.60241	0.331	0.095	1.03683e-85
QPCTL	6.47995e-72	2.59727	0.252	0.065	2.37173e-67
NT5E	1.49678e-145	2.58524	0.506	0.168	5.47837e-141
MYO1F	2.59611e-146	2.58094	0.464	0.134	9.50201e-142
TCF7	1.30108e-145	2.58061	0.521	0.14	4.76207e-141
ADGRL1	1.23473e-62	2.5777	0.216	0.054	4.51924e-58
LAIR1	6.82327e-153	2.57125	0.556	0.199	2.49739e-148
FUT7	7.21247e-42	2.56034	0.203	0.063	2.63984e-37
ADCY6	2.16844e-54	2.55792	0.217	0.061	7.9367e-50
EPHA7	2.01806e-90	2.55558	0.421	0.158	7.3863e-86
FNBP1	1.15126e-281	2.55388	0.762	0.267	4.21373e-277
EGLN1	5.94438e-149	2.52924	0.558	0.215	2.1757e-144
SOCS2-AS1	1.05119e-51	2.52813	0.255	0.084	3.84745e-47
SATB1	2.08362e-139	2.51583	0.513	0.18	7.62624e-135
AP1S3	1.68987e-135	2.51393	0.443	0.125	6.18509e-131
CYBC1	6.33748e-61	2.51314	0.228	0.054	2.31958e-56
IQCN	1.04359e-73	2.483	0.276	0.079	3.81963e-69
DAPK1	6.20953e-259	2.46847	0.74	0.259	2.27275e-254
CEMIP	1.51649e-21	2.46681	0.226	0.109	5.5505e-17
C12orf75	4.62658e-67	2.46514	0.296	0.093	1.69338e-62
C1orf112	1.95907e-47	2.46167	0.243	0.084	7.1704e-43
TMOD2	2.171e-90	2.45679	0.325	0.092	7.94609e-86
KIAA1257	1.74182e-76	2.44621	0.29	0.073	6.37525e-72
CYTIP	9.11925e-112	2.43188	0.366	0.096	3.33774e-107
MGAT4A	8.73102e-177	2.42222	0.652	0.268	3.19564e-172
PTPN12	2.01462e-184	2.41182	0.647	0.249	7.37371e-180
MTRNR2L8	6.7341e-97	2.41111	0.602	0.147	2.46475e-92
ADGRE5	5.04504e-137	2.4057	0.576	0.218	1.84653e-132
MEF2C	0	2.39745	0.986	0.752	0
CEP41	4.67879e-77	2.3899	0.285	0.087	1.71248e-72
PRKCB	0	2.38082	0.925	0.417	0
RAP1GAP2	1.45655e-307	2.37158	0.828	0.32	5.33113e-303
SCARF1	1.10008e-70	2.34547	0.302	0.097	4.02639e-66
VWA2	5.7309e-63	2.33574	0.249	0.078	2.09757e-58
HLA-DMB	1.78038e-95	2.33336	0.374	0.107	6.51638e-91
NEDD9	9.3178e-155	2.33042	0.511	0.142	3.41041e-150
ZBTB8A	7.91886e-92	2.32921	0.369	0.114	2.89838e-87
PREX1	1.74627e-235	2.32508	0.752	0.33	6.39152e-231
RFLNB	5.93669e-175	2.30221	0.607	0.212	2.17289e-170
SH2D3C	1.94285e-168	2.29975	0.64	0.263	7.11103e-164
ARMH1	1.86902e-118	2.29314	0.53	0.172	6.84081e-114
VASP	1.17207e-54	2.26924	0.241	0.074	4.28989e-50
ITGAL	1.18739e-72	2.26621	0.284	0.078	4.34597e-68
PPM1F	5.36824e-126	2.26459	0.493	0.175	1.96483e-121
SLC43A2	5.32767e-59	2.25007	0.326	0.119	1.94998e-54
MLC1	1.4959e-40	2.24915	0.212	0.071	5.47515e-36
SLC4A8	3.2539e-73	2.24755	0.324	0.1	1.19096e-68
CLIP2	7.86197e-188	2.24629	0.664	0.242	2.87756e-183
TPM4	0	2.2424	0.968	0.758	0
ARRDC3-AS1	2.37661e-51	2.24066	0.209	0.06	8.69864e-47
MME-AS1	5.65922e-170	2.23925	0.678	0.287	2.07133e-165
HLA-DPB1	2.76391e-267	2.23415	0.83	0.403	1.01162e-262
SUSD3	1.56935e-44	2.23307	0.23	0.073	5.74398e-40
VAV1	2.98585e-99	2.23015	0.423	0.137	1.09285e-94
AC112482.2	2.49767e-118	2.22096	0.498	0.164	9.14172e-114
RBKS	2.40653e-45	2.21888	0.223	0.078	8.80812e-41
EIF4E3	2.34912e-59	2.21804	0.217	0.054	8.59801e-55
INSYN2B	1.15109e-63	2.21688	0.249	0.069	4.21312e-59
ARHGEF3	1.26623e-107	2.21679	0.348	0.089	4.63454e-103
C17orf97	2.49229e-59	2.18478	0.244	0.067	9.12204e-55
MTUS2	2.25833e-112	2.17338	0.405	0.116	8.26572e-108
PECAM1	2.34909e-209	2.16566	0.763	0.379	8.59792e-205
UBE2F	7.58397e-76	2.16078	0.375	0.138	2.77581e-71
SH3BP2	1.22609e-78	2.15897	0.319	0.098	4.4876e-74
INPP4B	1.14517e-81	2.1576	0.247	0.051	4.19145e-77
ADGRE2	1.36499e-94	2.15433	0.431	0.147	4.99601e-90
RHEX	5.91231e-99	2.14938	0.449	0.164	2.16396e-94
PXDN	8.08338e-140	2.14236	0.551	0.191	2.9586e-135
SPINK2	2.27189e-63	2.13333	0.317	0.089	8.31536e-59
NCOA7	6.45214e-131	2.13242	0.554	0.218	2.36155e-126
TEC	3.28724e-107	2.13092	0.463	0.17	1.20316e-102
NBEAL2	1.36314e-38	2.12565	0.227	0.083	4.98923e-34
RNF130	1.15589e-201	2.11438	0.732	0.329	4.23066e-197
ITPR1	2.95911e-267	2.10013	0.848	0.419	1.08306e-262
AIF1	1.05951e-66	2.09705	0.366	0.113	3.87793e-62
IQGAP2	9.3573e-276	2.09522	0.867	0.453	3.42487e-271
LINC01762	3.14236e-50	2.08527	0.205	0.06	1.15014e-45
HLA-DPA1	1.16226e-171	2.0831	0.697	0.292	4.254e-167
RAC2	1.03344e-72	2.0666	0.411	0.159	3.78248e-68
RASGRP2	4.36648e-90	2.06077	0.486	0.194	1.59817e-85
GALNT6	1.36781e-91	2.06006	0.488	0.203	5.00632e-87
CATSPER2	1.5816e-37	2.05693	0.228	0.084	5.7888e-33
SACM1L	4.80954e-100	2.05226	0.477	0.194	1.76034e-95
CMTM8	4.85568e-189	2.04628	0.707	0.294	1.77723e-184
ARAP2	3.37226e-266	2.04236	0.888	0.524	1.23428e-261
DISC1	6.62711e-143	2.04204	0.578	0.219	2.42559e-138
RASAL3	1.81533e-50	2.04187	0.249	0.08	6.64428e-46
CYTOR	1.66836e-79	2.03398	0.222	0.04	6.10637e-75
ARPP21	3.19093e-216	2.03116	0.709	0.219	1.16791e-211
ZNF586	1.4281e-95	2.02782	0.433	0.159	5.22698e-91
STK40	6.25502e-112	2.02755	0.505	0.201	2.2894e-107
TAFA2	5.58282e-53	2.02185	0.329	0.138	2.04337e-48
AC000065.1	2.69577e-127	2.01946	0.543	0.194	9.86677e-123
MBD5	1.71727e-232	2.01674	0.79	0.341	6.28539e-228
PSMB8-AS1	9.45969e-38	2.01121	0.226	0.087	3.46234e-33
NDUFV2-AS1	4.05459e-65	-2.00098	0.079	0.285	1.48402e-60
ZFYVE27	6.24638e-120	-2.00353	0.179	0.519	2.28624e-115
ALG13-AS1	1.92258e-49	-2.00525	0.076	0.261	7.03685e-45
IFI44	6.10058e-105	-2.00742	0.136	0.444	2.23287e-100
RNF19A	5.34042e-234	-2.0105	0.382	0.819	1.95465e-229
ZEB2	3.93767e-177	-2.01155	0.603	0.831	1.44123e-172
PRDX4	4.16413e-64	-2.01753	0.046	0.208	1.52411e-59
HPS4	7.43075e-157	-2.01766	0.256	0.633	2.71973e-152
OSER1	4.85842e-125	-2.02369	0.164	0.493	1.77823e-120
GINS4	8.72132e-40	-2.02895	0.054	0.201	3.19209e-35
FARP2	3.11752e-128	-2.02983	0.215	0.568	1.14104e-123
MIRLET7BHG	1.17357e-64	-2.03968	0.053	0.257	4.2954e-60
DLST	3.74171e-107	-2.04402	0.15	0.465	1.3695e-102
WHAMM	4.89456e-148	-2.04548	0.266	0.633	1.79146e-143
FNDC3B	2.15549e-71	-2.04796	0.059	0.306	7.8893e-67
RGS2	3.2243e-65	-2.04944	0.095	0.297	1.18013e-60
TTI2	2.93351e-92	-2.06516	0.09	0.367	1.07369e-87
WDR76	7.17228e-99	-2.06616	0.129	0.427	2.62513e-94
ZNF10	2.66009e-90	-2.07031	0.226	0.506	9.73618e-86
OGFOD1	1.57384e-41	-2.07816	0.06	0.216	5.76043e-37
DGKH	2.54958e-76	-2.08668	0.129	0.375	9.33171e-72
NUDT1	6.94074e-93	-2.09054	0.148	0.249	2.54038e-88
MRPS21	1.33788e-95	-2.09496	0.111	0.335	4.89677e-91
THOC1	1.33454e-190	-2.09498	0.369	0.752	4.88457e-186
RRBP1	1.71363e-136	-2.09705	0.196	0.558	6.27205e-132
DNAJC1	4.58834e-127	-2.09781	0.115	0.471	1.67938e-122
POLB	1.42838e-140	-2.10211	0.232	0.592	5.22802e-136
RP2	3.6686e-94	-2.10472	0.129	0.42	1.34274e-89
KLHDC4	1.22567e-113	-2.10584	0.163	0.482	4.48608e-109
ASAH1	2.50851e-71	-2.10671	0.104	0.322	9.18139e-67
WAC	0	-2.11307	0.74	0.958	0
IL4R	5.79174e-100	-2.1165	0.135	0.433	2.11984e-95
SYNE2	8.37089e-136	-2.11762	0.141	0.523	3.06383e-131
AP3M1	7.29971e-112	-2.12204	0.15	0.48	2.67177e-107
DUSP10	4.00095e-110	-2.12719	0.138	0.456	1.46439e-105
ATF6	5.57894e-223	-2.14254	0.545	0.833	2.04195e-218
PDCD4	4.10072e-219	-2.14516	0.415	0.797	1.5009e-214
NDUFV2	2.86616e-256	-2.14612	0.367	0.799	1.04904e-251
FBXO25	3.39763e-60	-2.14908	0.06	0.261	1.24357e-55
DDIT3	3.9704e-70	-2.1534	0.074	0.261	1.45321e-65
SLC3A2	9.46058e-87	-2.15429	0.109	0.344	3.46267e-82
KIF20B	9.7443e-121	-2.16169	0.199	0.531	3.56651e-116
CASP7	9.9609e-120	-2.16236	0.153	0.492	3.64579e-115
GSR	4.96534e-55	-2.16512	0.053	0.23	1.81736e-50
AC022146.2	2.71321e-36	-2.16789	0.077	0.212	9.93062e-32
UAP1	2.65843e-57	-2.17291	0.065	0.257	9.73011e-53
CEP76	5.89538e-61	-2.18118	0.074	0.277	2.15777e-56
SH2D4B	4.89825e-152	-2.18334	0.186	0.573	1.79281e-147
MX2	3.04211e-156	-2.18388	0.192	0.575	1.11344e-151
AJ009632.2	8.8149e-195	-2.19586	0.352	0.748	3.22634e-190
TOM1	1.17481e-77	-2.211	0.065	0.308	4.29991e-73
AGAP3	1.9119e-87	-2.2132	0.05	0.313	6.99775e-83
HGSNAT	4.04415e-95	-2.22125	0.11	0.399	1.4802e-90
PPFIBP1	1.09015e-68	-2.22449	0.062	0.278	3.99005e-64
R3HCC1	2.46796e-76	-2.23109	0.067	0.243	9.03299e-72
ADPRHL1	5.46237e-65	-2.23275	0.06	0.265	1.99928e-60
SMG5	4.06901e-120	-2.23471	0.165	0.492	1.4893e-115
ID3	3.63024e-69	-2.25429	0.074	0.209	1.3287e-64
PBDC1	8.33092e-55	-2.25722	0.058	0.222	3.0492e-50
FAM111B	1.73567e-55	-2.26307	0.07	0.254	6.35272e-51
AC100800.1	1.08764e-54	-2.26533	0.05	0.225	3.98088e-50
ERI1	1.09325e-59	-2.26675	0.073	0.277	4.0014e-55
RAB30	1.33276e-64	-2.26815	0.06	0.265	4.87803e-60
ATP1B3	2.90072e-110	-2.2801	0.275	0.56	1.06169e-105
ISG20	1.38277e-187	-2.28585	0.293	0.614	5.06107e-183
EML4	4.71988e-79	-2.28632	0.072	0.329	1.72752e-74
APLP2	1.43843e-87	-2.29258	0.082	0.354	5.26478e-83
DPM3	3.86267e-65	-2.31027	0.048	0.224	1.41377e-60
PALM2-AKAP2	7.54892e-120	-2.31875	0.215	0.527	2.76298e-115
ZNF704	2.11899e-180	-2.32017	0.335	0.706	7.75572e-176
PARP10	1.05195e-115	-2.32178	0.111	0.393	3.85026e-111
MYBL2	4.03959e-120	-2.32552	0.112	0.444	1.47853e-115
ADAMTS6	1.47056e-71	-2.33371	0.087	0.325	5.38238e-67
SHCBP1	1.68136e-40	-2.33412	0.114	0.264	6.15394e-36
CFAP70	8.05534e-56	-2.33758	0.054	0.241	2.94834e-51
TBC1D7	8.91969e-60	-2.34158	0.053	0.247	3.2647e-55
SNX30	6.03181e-56	-2.35046	0.042	0.229	2.2077e-51
RASGEF1B	4.29342e-74	-2.35566	0.073	0.296	1.57143e-69
GADD45B	1.10243e-69	-2.36036	0.083	0.257	4.03502e-65
DAGLB	4.06659e-239	-2.36778	0.332	0.761	1.48841e-234
MEX3C	2.86296e-149	-2.37796	0.188	0.534	1.04787e-144
ANXA6	7.69821e-58	-2.38226	0.031	0.21	2.81762e-53
XPO7	2.58344e-252	-2.38419	0.434	0.821	9.45565e-248
NBPF9	5.31105e-52	-2.38622	0.034	0.21	1.9439e-47
SNHG19	4.39348e-59	-2.38768	0.041	0.2	1.60806e-54
SLC17A5	4.85451e-96	-2.3879	0.103	0.397	1.7768e-91
ACER3	4.13723e-52	-2.38917	0.056	0.241	1.51427e-47
MARCH8	1.2399e-193	-2.39903	0.261	0.672	4.53815e-189
HOMER2	1.71965e-73	-2.40413	0.061	0.28	6.2941e-69
SUPV3L1	1.42659e-137	-2.40519	0.129	0.498	5.22148e-133
RHOB	3.62949e-60	-2.40707	0.08	0.25	1.32843e-55
SLC16A1-AS1	3.96935e-63	-2.40779	0.06	0.269	1.45282e-58
ENTPD4	1.2977e-283	-2.41061	0.31	0.811	4.74971e-279
TRAF3	8.81544e-169	-2.41112	0.233	0.619	3.22654e-164
PTTG1IP	3.92522e-191	-2.41265	0.184	0.618	1.43667e-186
ADAM9	1.20668e-158	-2.41978	0.158	0.557	4.41655e-154
RAB11FIP1	1.69206e-138	-2.42015	0.102	0.478	6.1931e-134
PINX1	9.16779e-73	-2.42174	0.062	0.288	3.3555e-68
ZBTB43	5.26175e-142	-2.43367	0.169	0.534	1.92585e-137
BACH2	3.45414e-215	-2.43401	0.301	0.718	1.26425e-210
PRPS2	6.2436e-64	-2.4371	0.041	0.228	2.28522e-59
INPP5F	3.38186e-106	-2.44434	0.103	0.413	1.23779e-101
ARHGAP19	1.60853e-73	-2.44688	0.091	0.315	5.88738e-69
HELLS	6.84953e-166	-2.46985	0.171	0.582	2.507e-161
ZFYVE9	2.01838e-80	-2.47079	0.044	0.285	7.38748e-76
ANKRD16	1.00505e-61	-2.47366	0.048	0.24	3.67859e-57
SPAG1	1.75875e-74	-2.47837	0.041	0.258	6.43719e-70
VAMP7	2.34857e-142	-2.48321	0.133	0.503	8.59599e-138
DNMT3B	2.60762e-51	-2.48558	0.048	0.216	9.54414e-47
CREG1	2.98733e-65	-2.48903	0.049	0.259	1.09339e-60
GABPB2	9.84514e-87	-2.50388	0.069	0.331	3.60342e-82
KIF13B	3.31457e-145	-2.5083	0.155	0.534	1.21316e-140
AL683807.1	3.38597e-71	-2.51206	0.052	0.272	1.2393e-66
KLF9	1.43484e-89	-2.51808	0.039	0.302	5.25167e-85
HERC5	6.65389e-117	-2.54035	0.108	0.425	2.43539e-112
OAT	4.96251e-68	-2.54841	0.043	0.262	1.81633e-63
TMEM159	4.04047e-56	-2.55876	0.046	0.213	1.47885e-51
ABHD3	3.64325e-163	-2.56529	0.224	0.606	1.33347e-158
NDC80	5.03677e-74	-2.57029	0.133	0.351	1.84351e-69
KANK2	9.21247e-83	-2.57326	0.072	0.318	3.37186e-78
NDRG1	4.82228e-187	-2.57937	0.163	0.591	1.765e-182
IRF4	6.33026e-88	-2.59629	0.013	0.243	2.31694e-83
PPA1	6.88427e-127	-2.59967	0.091	0.424	2.51971e-122
ABCA1	3.10087e-80	-2.60069	0.124	0.36	1.13495e-75
FAM107B	6.73313e-210	-2.60479	0.284	0.702	2.46439e-205
OPTN	1.39911e-212	-2.6176	0.18	0.645	5.12089e-208
PHYH	1.67194e-66	-2.62049	0.038	0.219	6.11946e-62
PLA2G15	1.35903e-71	-2.63037	0.039	0.24	4.97419e-67
TNFRSF21	1.32328e-73	-2.63866	0.032	0.248	4.84332e-69
QRSL1	2.49794e-95	-2.64105	0.071	0.354	9.1427e-91
PBX4	4.01107e-145	-2.65076	0.152	0.508	1.46809e-140
DNMBP	2.40084e-113	-2.65143	0.092	0.412	8.78733e-109
NSMCE1	5.83251e-127	-2.66172	0.095	0.319	2.13476e-122
PGAM1	1.88107e-130	-2.66207	0.094	0.424	6.88492e-126
PIK3IP1	1.12728e-93	-2.66389	0.059	0.313	4.12595e-89
UBALD2	2.95687e-193	-2.66669	0.183	0.53	1.08224e-188
FABP5	8.32288e-70	-2.69251	0.055	0.24	3.04626e-65
SNX8	1.29358e-152	-2.69889	0.114	0.502	4.73462e-148
PLEKHG4B	1.86355e-84	-2.69957	0.053	0.296	6.82078e-80
NPRL2	8.35498e-60	-2.70167	0.033	0.201	3.05801e-55
CNR2	2.54951e-72	-2.72235	0.032	0.256	9.33146e-68
SYT11	3.49042e-134	-2.72628	0.119	0.467	1.27753e-129
OTUD1	2.8291e-93	-2.72785	0.065	0.311	1.03548e-88
CD164	8.20517e-135	-2.75802	0.046	0.407	3.00317e-130
MCM4	4.19329e-159	-2.76134	0.124	0.519	1.53479e-154
ESR2	9.05913e-58	-2.7649	0.026	0.203	3.31573e-53
CD83	3.37695e-155	-2.77724	0.074	0.459	1.236e-150
SH3RF3	3.19485e-45	-2.78216	0.062	0.222	1.16935e-40
BUB1	4.40226e-70	-2.78563	0.056	0.267	1.61127e-65
LRMP	1.62311e-241	-2.7881	0.289	0.727	5.94074e-237
SEL1L3	3.86875e-70	-2.80001	0.015	0.219	1.416e-65
KCNK12	9.98842e-70	-2.81372	0.04	0.231	3.65586e-65
SESN1	5.83165e-138	-2.81985	0.044	0.397	2.13444e-133
TM9SF3	0	-2.83316	0.432	0.906	0
RGCC	3.65759e-61	-2.83733	0.032	0.215	1.33872e-56
MTSS2	8.93223e-103	-2.8586	0.06	0.344	3.26929e-98
RELB	2.03871e-251	-2.8874	0.13	0.655	7.46189e-247
ZBTB16	4.87472e-68	-2.90519	0.043	0.245	1.7842e-63
AL713998.1	9.75532e-110	-2.90524	0.079	0.364	3.57054e-105
IRF7	6.34402e-154	-2.90804	0.07	0.394	2.32198e-149
RRAS2	2.87297e-76	-2.95331	0.034	0.273	1.05153e-71
CITED4	1.84128e-81	-2.96686	0.039	0.233	6.73925e-77
PKIG	3.46018e-199	-2.9703	0.1	0.551	1.26646e-194
SDCBP	2.77281e-158	-2.97605	0.084	0.484	1.01488e-153
CMPK2	1.09122e-58	-2.97756	0.035	0.213	3.99398e-54
IDI2-AS1	2.09357e-62	-2.98064	0.025	0.208	7.66269e-58
PEA15	1.25365e-76	-2.9905	0.042	0.248	4.5885e-72
TTC7B	2.13339e-97	-2.99741	0.055	0.322	7.80841e-93
PIM2	2.19242e-66	-2.9997	0.031	0.215	8.02447e-62
SNX20	7.19756e-95	-3.00125	0.047	0.304	2.63438e-90
RAB9A	3.87077e-147	-3.02095	0.072	0.428	1.41674e-142
AL512603.2	9.59154e-73	-3.04478	0.04	0.257	3.5106e-68
AL136181.1	1.0167e-89	-3.0574	0.042	0.29	3.72124e-85
ARHGAP10	1.4313e-90	-3.06641	0.048	0.313	5.23869e-86
BISPR	2.16051e-96	-3.06701	0.038	0.268	7.90769e-92
LOXL2	1.89611e-76	-3.06832	0.032	0.258	6.93997e-72
IGF1R	4.15984e-161	-3.07575	0.058	0.461	1.52254e-156
PAK1	2.69606e-178	-3.07913	0.052	0.495	9.86784e-174
ATAD2	0	-3.1111	0.317	0.832	0
RGS16	9.6125e-71	-3.11191	0.057	0.238	3.51827e-66
NSUN7	2.93703e-107	-3.11438	0.072	0.368	1.07498e-102
CD109	2.30526e-197	-3.12506	0.189	0.606	8.43747e-193
NFKB2	1.50934e-94	-3.14007	0.036	0.285	5.52434e-90
AP005899.1	1.88323e-120	-3.14289	0.047	0.379	6.89282e-116
CRNDE	1.41498e-125	-3.14459	0.058	0.375	5.17899e-121
IGF2R	2.56634e-145	-3.1574	0.043	0.417	9.39306e-141
PI4K2A	3.22573e-64	-3.17496	0.026	0.219	1.18065e-59
UCK2	1.30352e-102	-3.18401	0.026	0.306	4.77103e-98
RGPD5	3.29716e-72	-3.19772	0.028	0.248	1.20679e-67
SAP30	2.92372e-80	-3.21159	0.033	0.244	1.07011e-75
EHD4	1.12712e-87	-3.2172	0.024	0.273	4.12539e-83
TCFL5	7.73302e-219	-3.22276	0.121	0.586	2.83036e-214
VIM	2.3497e-243	-3.2332	0.173	0.582	8.60012e-239
HSBP1L1	5.52318e-88	-3.23517	0.023	0.241	2.02154e-83
HECTD2	2.90702e-139	-3.23585	0.087	0.449	1.064e-134
CDKN2A	2.05923e-290	-3.25763	0.165	0.696	7.53698e-286
ANXA2	3.72483e-98	-3.26364	0.078	0.337	1.36332e-93
CEP57L1	5.45871e-67	-3.26417	0.019	0.22	1.99794e-62
CLN8	6.35869e-112	-3.26873	0.056	0.353	2.32735e-107
RNF122	6.18591e-149	-3.28285	0.055	0.412	2.2641e-144
ATF5	2.14011e-83	-3.30834	0.069	0.269	7.83302e-79
DSTN	2.99643e-195	-3.33478	0.101	0.534	1.09672e-190
FAM92A	6.50536e-79	-3.33807	0.019	0.23	2.38103e-74
PRDX2	1.72611e-140	-3.33853	0.019	0.305	6.31773e-136
AC016168.2	8.81523e-91	-3.34186	0.027	0.278	3.22646e-86
CTNNAL1	6.57292e-156	-3.3734	0.089	0.477	2.40576e-151
HERPUD1	7.95746e-175	-3.37625	0.058	0.457	2.91251e-170
CAMK2D	5.4793e-192	-3.37687	0.12	0.561	2.00548e-187
CLIC4	4.40658e-303	-3.37916	0.189	0.744	1.61285e-298
IGF2BP2	2.0104e-270	-3.39844	0.074	0.647	7.35827e-266
EMILIN2	9.99098e-138	-3.41149	0.032	0.393	3.6568e-133
CDC42BPA	1.94183e-96	-3.41715	0.023	0.311	7.1073e-92
LNCAROD	1.37436e-129	-3.42373	0.088	0.403	5.03028e-125
AC096631.1	9.72552e-63	-3.42975	0.026	0.213	3.55964e-58
DIAPH2	5.53811e-169	-3.4348	0.029	0.445	2.027e-164
EPSTI1	5.36024e-249	-3.43545	0.112	0.62	1.9619e-244
RRP12	5.11862e-222	-3.43964	0.1	0.566	1.87347e-217
CDYL2	7.7349e-94	-3.44803	0.025	0.281	2.83105e-89
B3GALNT2	9.86545e-63	-3.4492	0.023	0.217	3.61085e-58
TMEM65	2.39348e-94	-3.45123	0.036	0.31	8.76039e-90
IFIT3	2.70784e-68	-3.45443	0.031	0.209	9.91096e-64
MAGI3	1.79125e-74	-3.50259	0.02	0.235	6.55615e-70
LINC01410	9.37126e-68	-3.59388	0.012	0.212	3.42997e-63
PTPN7	1.24872e-169	-3.61364	0.044	0.444	4.57044e-165
CD24	9.49497e-201	-3.63267	0.051	0.466	3.47526e-196
MED12L	2.58335e-84	-3.63284	0.027	0.266	9.45533e-80
CSNK1G3	3.81168e-71	-3.63955	0.018	0.226	1.39511e-66
LY6E	1.03466e-181	-3.64577	0.066	0.325	3.78697e-177
PARD3	0	-3.66416	0.116	0.786	0
SDK1	1.07894e-81	-3.67415	0.049	0.277	3.94904e-77
OAS1	6.27322e-88	-3.69428	0.019	0.241	2.29606e-83
LMO4	1.81068e-67	-3.70538	0.015	0.212	6.62726e-63
EMP2	1.26866e-68	-3.70614	0.015	0.212	4.64343e-64
CFAP97	1.49016e-77	-3.71959	0.013	0.233	5.45413e-73
ZNF331	2.94296e-181	-3.72397	0.141	0.519	1.07715e-176
AKT3	5.08905e-180	-3.72718	0.072	0.502	1.86264e-175
SLC16A1	7.25013e-75	-3.73166	0.015	0.233	2.65362e-70
MGST3	5.64096e-143	-3.73344	0.028	0.351	2.06465e-138
PHACTR2	1.82496e-80	-3.73796	0.022	0.26	6.67954e-76
MCAM	8.98756e-64	-3.74298	0.019	0.201	3.28954e-59
PRAG1	5.93241e-122	-3.79125	0.044	0.349	2.17132e-117
P2RY14	7.67947e-93	-3.81008	0.019	0.268	2.81076e-88
LINC01222	3.24388e-172	-3.86151	0.088	0.487	1.18729e-167
TUBB6	1.65603e-285	-3.91077	0.098	0.657	6.06125e-281
BLK	0	-3.94421	0.185	0.755	0
LINC01226	1.04432e-80	-3.95157	0.018	0.24	3.8223e-76
AGAP1	1.6728e-167	-3.96247	0.04	0.453	6.12263e-163
LINC02384	1.80767e-91	-3.97214	0.025	0.271	6.61625e-87
MFAP5	4.93701e-70	-3.98015	0.019	0.214	1.80699e-65
BMF	1.15435e-81	-3.99797	0.012	0.226	4.22504e-77
LSS	2.48078e-95	-4.05593	0.018	0.274	9.07989e-91
IFI6	1.79721e-225	-4.06438	0.069	0.422	6.57796e-221
MCUB	1.81307e-110	-4.08673	0.017	0.308	6.63601e-106
MORC4	6.41252e-68	-4.12174	0.012	0.208	2.34704e-63
CORO1C	2.3323e-221	-4.2203	0.038	0.529	8.53647e-217
BAG3	2.99504e-97	-4.24204	0.013	0.278	1.09622e-92
F13A1	2.61456e-106	-4.30043	0.031	0.31	9.56954e-102
EPB41L2	4.19739e-83	-4.37836	0.016	0.243	1.53629e-78
ATRNL1	0	-4.43731	0.094	0.688	0
DYNLT3	6.26895e-121	-4.51706	0.013	0.3	2.2945e-116
MIR155HG	9.323e-102	-4.58147	0.019	0.293	3.41231e-97
EXOC6B	2.77676e-125	-4.59822	0.023	0.347	1.01632e-120
MT2A	2.17491e-206	-4.6151	0.053	0.389	7.9604e-202
ISG15	2.34485e-257	-4.64062	0.058	0.359	8.58238e-253
DTX1	1.11337e-83	-4.69752	0.007	0.23	4.07504e-79
CDC42BPB	2.66816e-79	-4.73463	0.006	0.223	9.76573e-75
ELL2	5.74215e-212	-4.79635	0.038	0.5	2.10168e-207
JMY	1.19485e-170	-4.80529	0.02	0.426	4.37328e-166
SNX25	4.94404e-73	-4.83568	0.008	0.219	1.80957e-68
AC016042.1	6.6857e-110	-4.86012	0.019	0.302	2.44703e-105
ST3GAL6	2.1258e-87	-4.86479	0.01	0.249	7.78063e-83
PITPNM2	2.35154e-239	-4.91111	0.023	0.529	8.60688e-235
GPHN	2.75962e-220	-4.92258	0.037	0.524	1.01005e-215
CD96	1.79469e-169	-4.9455	0.017	0.429	6.56873e-165
DMD	1.24669e-87	-4.9585	0.022	0.26	4.563e-83
HRK	4.92664e-82	-5.01411	0.006	0.21	1.8032e-77
ZNF516	3.45531e-261	-5.03677	0.027	0.559	1.26468e-256
PAX8-AS1	2.34773e-95	-5.03931	0.006	0.245	8.59293e-91
ALPK3	7.07451e-92	-5.05615	0.007	0.242	2.58934e-87
MAP3K20	2.40007e-112	-5.08282	0.012	0.309	8.78449e-108
GOLGA8A	3.82744e-301	-5.19705	0.022	0.628	1.40088e-296
LRRC2	8.27175e-86	-5.21315	0.007	0.241	3.02754e-81
DHX32	4.41164e-104	-5.26675	0.007	0.279	1.6147e-99
IFI44L	0	-5.29229	0.053	0.793	0
KLRK1	2.65949e-119	-5.31854	0.006	0.3	9.734e-115
WWC3	2.78717e-164	-5.42012	0.012	0.398	1.02013e-159
BEND7	6.08127e-140	-5.42452	0.007	0.347	2.22581e-135
EVC2	1.72497e-85	-5.45536	0.005	0.237	6.31357e-81
BTG3	5.01839e-124	-5.50833	0.014	0.313	1.83678e-119
CECR2	4.48669e-76	-5.60969	0.008	0.212	1.64217e-71
APBB2	1.92209e-115	-5.74524	0.008	0.303	7.03503e-111
MTCL1	4.57216e-160	-5.75443	0.024	0.38	1.67345e-155
U2AF1	2.56302e-177	-5.85628	0.008	0.421	9.3809e-173
NINL	3.86723e-111	-5.92829	0.003	0.289	1.41544e-106
SLAMF6	7.59246e-92	-6.01217	0.004	0.222	2.77892e-87
PLAG1	6.48052e-86	-6.08236	0.004	0.251	2.37193e-81
ARHGEF11	1.19315e-74	-6.41522	0.003	0.212	4.36705e-70
ECHDC2	2.01258e-114	-6.43942	0.004	0.292	7.36623e-110
P2RX5	1.10006e-121	-6.44636	0.004	0.29	4.02634e-117
TENM4	2.49918e-131	-6.4765	0.007	0.329	9.14724e-127
ITGAV	6.83613e-127	-6.78516	0.004	0.33	2.50209e-122
BEX3	8.27982e-143	-6.8687	0.002	0.283	3.0305e-138
LHFPL6	1.32451e-93	-6.98242	0.005	0.248	4.84784e-89
RGS9	2.39251e-204	-7.14667	0.008	0.442	8.75682e-200
GPR176	5.9966e-245	-7.22508	0.006	0.502	2.19482e-240
SPIRE1	0	-7.25738	0.006	0.611	0
TMEM117	5.02959e-141	-7.31349	0.006	0.358	1.84088e-136
AC022075.1	1.31471e-97	-7.37955	0.002	0.247	4.81198e-93
TRPC1	3.76197e-84	-8.09075	0.001	0.227	1.37692e-79
HDGFL3	1.50844e-215	-8.11929	0.003	0.469	5.52103e-211
AL591501.1	1.55738e-212	-8.12085	0.002	0.472	5.70017e-208
IFNLR1	8.34984e-197	-8.79655	0.002	0.432	3.05612e-192

[truncated: 2 more sheets: SD11_CARTIL10CommonGenes, SD12_IL10Score]
